# Supplementary material for: Island plants with newly discovered reproductive traits have higher capacity for uniparental reproduction, supporting Baker’s law
Source: Sci Rep. 2024 May 18;14:11392. doi: 10.1038/s41598-024-62065-4 (PMC11102434; doi:10.1038/s41598-024-62065-4)
Supplement: Supplementary file 2 — Supplementary Information 2. [file 41598_2024_62065_MOESM2_ESM.xlsx]

## Sheet: Keller et al.
Article title: Island plants with newly discovered reproductive traits have higher capacity for uniparental reproduction, supporting Baker’s law
Authors: Barbara Keller, Barbara Alther, Ares Jiménez, Konstantina Koutroumpa, Emiliano Mora-Carrera, and Elena Conti
Article acceptance date: xxx
Table S3: Raw data of pollen-stigma traits- exine sculpturing of pollen and shape of stigma papillae. (a) experimental plants sown in spring 2012; (b) experimental plants sown in July 2012. (TYPICAL: pollen-stigma combinations previously described in Limonioideae; PREV. UNDESCRIBED: pollen-stigma combinations that are new in Limonioideae). Only plants with A/cob and B/pap flowers were previously …
Table S4: Raw data of pollination experiment - selfed vs. outcrossed seed-set

## Sheet: Table S3
Table S3: Raw data of pollen-stigma traits- exine sculpturing of pollen and shape of stigma papillae. (a) experimental plants sown in spring 2012; (b) experimental plants sown in July 2012
	Locality	Population ID	Plant ID	Flower No	Stigma No	Date flower analyzed	Main Plant Type	Plant Type	Flower Type	Pollen Type	Shape of papillae among all stigmata of a flower (Gynoecium Type)	Shapes of papillae cells along a single stigma (Stigma Type)	Shapes of papillae cells along a single stigma (details)	Exine structur of pollen grains (Pollen Type)			Summary (plants with 2-5 flowers)
(a)	Canary Islands	I-1	1	1	1	2012-06-12	PREV. UNDESCRIBED	B/var	B/cob	B-pollen	cob	cob	cob	no data			(i) Shapes of papillae cells along a single stigma (details)
	Canary Islands	I-1	1	1	2	2012-06-12						cob	cob	no data			Cell types	Number of stigmas	%
	Canary Islands	I-1	1	1	3	2012-06-12						cob	cob	no data			cob	3020	63.9424
	Canary Islands	I-1	1	1	4	2012-06-12						cob	cob	no data			pap	1259	26.6568
	Canary Islands	I-1	1	1	5	2012-06-12						cob	cob	no data			int	73	1.54563
	Canary Islands	I-1	1	2	1	2012-06-12			B/var	B-pollen	var	var	pap + cob	fine (B-pollen)			pap + cob	165	3.49354
	Canary Islands	I-1	1	2	2	2012-06-12						var	pap + cob	fine (B-pollen)			cob + int	100	2.1173
	Canary Islands	I-1	1	2	3	2012-06-12						var	pap + cob	fine (B-pollen)			pap + int	55	1.16451
	Canary Islands	I-1	1	2	4	2012-06-12						var	pap + cob	fine (B-pollen)			pap + int + cob	51	1.07982
	Canary Islands	I-1	1	2	5	2012-06-12						var	pap + cob	fine (B-pollen)			Total	4723	100
	Canary Islands	I-1	1	3	1	2012-06-12			B/var	B-pollen	var	var	pap + cob	fine (B-pollen)
	Canary Islands	I-1	1	3	2	2012-06-12						var	pap + cob	fine (B-pollen)			(ii) Shapes of papillae cells along a single stigma (Stigma Type)
	Canary Islands	I-1	1	3	3	2012-06-12						var	pap + cob	fine (B-pollen)			Stigma type	Number	%
	Canary Islands	I-1	1	3	4	2012-06-12						var	pap + cob	fine (B-pollen)			cob	3020	63.9424
	Canary Islands	I-1	1	3	5	2012-06-12						var	pap + cob	fine (B-pollen)			pap	1259	26.6568
	Canary Islands	I-1	1	4	1	2012-06-12			B/pap	B-pollen	pap	pap	pap	no data			var	444	9.4008
	Canary Islands	I-1	1	4	2	2012-06-12						pap	pap	no data			Total	4723
	Canary Islands	I-1	1	4	3	2012-06-12						pap	pap	no data
	Canary Islands	I-1	1	4	4	2012-06-12						pap	pap	no data			(iii) Shape of papillae among all stigmata of a flower (Gynoecium Type)
	Canary Islands	I-1	1	4	5	2012-06-12						pap	pap	no data			Gynoedium type	Number	%
	Canary Islands	I-1	1	5	1	2012-06-12			B/cob	B-pollen	cob	cob	cob	fine (B-pollen)			cob	587	61.7895
	Canary Islands	I-1	1	5	2	2012-06-12						cob	cob	fine (B-pollen)			pap	235	24.7368
	Canary Islands	I-1	1	5	3	2012-06-12						cob	cob	fine (B-pollen)			var	128	13.4737
	Canary Islands	I-1	1	5	4	2012-06-12						cob	cob	fine (B-pollen)			Total	950
	Canary Islands	I-1	1	5	5	2012-06-12						cob	cob	fine (B-pollen)
	Canary Islands	I-1	2	1	1	2012-07-13	TYPICAL	B/cob	B/cob	B-pollen	cob	cob	cob	fine (B-pollen)			(iv) Flower Tpe
	Canary Islands	I-1	2	1	2	2012-07-13						cob	cob	fine (B-pollen)			Flower type	Number	%
	Canary Islands	I-1	2	1	3	2012-07-13						cob	cob	fine (B-pollen)			A/cob	179	23.3073
	Canary Islands	I-1	2	1	4	2012-07-13						cob	cob	fine (B-pollen)			B/cob	317	41.276
	Canary Islands	I-1	2	1	5	2012-07-13						cob	cob	fine (B-pollen)			A/pap	7	0.911458
	Canary Islands	I-1	2	2	1	2012-07-13			B/cob	B-pollen	cob	cob	cob	fine (B-pollen)			B/pap	184	23.9583
	Canary Islands	I-1	2	2	2	2012-07-13						cob	cob	fine (B-pollen)			A/var	11	1.43229
	Canary Islands	I-1	2	2	3	2012-07-13						cob	cob	fine (B-pollen)			B/var	70	9.11458
	Canary Islands	I-1	2	2	4	2012-07-13						cob	cob	fine (B-pollen)			Total	768
	Canary Islands	I-1	2	2	5	2012-07-13						cob	cob	fine (B-pollen)
	Canary Islands	I-1	2	3	1	2012-07-13			B/cob	B-pollen	cob	cob	cob	fine (B-pollen)			(v) Plant Type
	Canary Islands	I-1	2	3	2	2012-07-13						cob	cob	fine (B-pollen)			Plant type	Number	%
	Canary Islands	I-1	2	3	3	2012-07-13						cob	cob	fine (B-pollen)			A/cob	36	21.8182
	Canary Islands	I-1	2	3	4	2012-07-13						cob	cob	fine (B-pollen)			B/cob	54	32.7273
	Canary Islands	I-1	2	3	5	2012-07-13						cob	cob	fine (B-pollen)			B/pap	25	15.1515
	Canary Islands	I-1	2	4	1	2012-07-13			B/cob	B-pollen	cob	cob	cob	fine (B-pollen)			A/var	6	3.63636
	Canary Islands	I-1	2	4	2	2012-07-13						cob	cob	fine (B-pollen)			B/var	44	26.6667
	Canary Islands	I-1	2	4	3	2012-07-13						cob	cob	fine (B-pollen)			Total	165
	Canary Islands	I-1	2	4	4	2012-07-13						cob	cob	fine (B-pollen)
	Canary Islands	I-1	2	4	5	2012-07-13						cob	cob	fine (B-pollen)
	Canary Islands	I-1	2	5	1	2012-07-13			B/cob	B-pollen	cob	cob	cob	fine (B-pollen)
	Canary Islands	I-1	2	5	2	2012-07-13						cob	cob	fine (B-pollen)
	Canary Islands	I-1	2	5	3	2012-07-13						cob	cob	fine (B-pollen)
	Canary Islands	I-1	2	5	4	2012-07-13						cob	cob	fine (B-pollen)
	Canary Islands	I-1	2	5	5	2012-07-13						cob	cob	fine (B-pollen)
	Canary Islands	I-1	3	1	1	2012-06-12	PREV. UNDESCRIBED	B/var	B/cob	B-pollen	cob	cob	cob	fine (B-pollen)
	Canary Islands	I-1	3	1	2	2012-06-12						cob	cob	fine (B-pollen)
	Canary Islands	I-1	3	1	3	2012-06-12						cob	cob	fine (B-pollen)
	Canary Islands	I-1	3	1	4	2012-06-12						cob	cob	fine (B-pollen)
	Canary Islands	I-1	3	1	5	2012-06-12						cob	cob	fine (B-pollen)
	Canary Islands	I-1	3	2	1	2012-06-12			B/cob	B-pollen	cob	cob	cob	fine (B-pollen)
	Canary Islands	I-1	3	2	2	2012-06-12						cob	cob	fine (B-pollen)
	Canary Islands	I-1	3	2	3	2012-06-12						cob	cob	fine (B-pollen)
	Canary Islands	I-1	3	2	4	2012-06-12						cob	cob	fine (B-pollen)
	Canary Islands	I-1	3	2	5	2012-06-12						cob	cob	fine (B-pollen)
	Canary Islands	I-1	3	3	1	2012-06-12			B/pap	B-pollen	pap	pap	pap	fine (B-pollen)
	Canary Islands	I-1	3	3	2	2012-06-12						pap	pap	fine (B-pollen)
	Canary Islands	I-1	3	3	3	2012-06-12						pap	pap	fine (B-pollen)
	Canary Islands	I-1	3	3	4	2012-06-12						pap	pap	fine (B-pollen)
	Canary Islands	I-1	3	3	5	2012-06-12						pap	pap	fine (B-pollen)
	Canary Islands	I-1	3	4	1	2012-06-12			B/cob	B-pollen	cob	cob	cob	fine (B-pollen)
	Canary Islands	I-1	3	4	2	2012-06-12						cob	cob	fine (B-pollen)
	Canary Islands	I-1	3	4	3	2012-06-12						cob	cob	fine (B-pollen)
	Canary Islands	I-1	3	4	4	2012-06-12						cob	cob	fine (B-pollen)
	Canary Islands	I-1	3	4	5	2012-06-12						cob	cob	fine (B-pollen)
	Canary Islands	I-1	3	5	1	2012-06-12			B/var	B-pollen	var	var	int	no data
	Canary Islands	I-1	3	5	2	2012-06-12						var	int	no data
	Canary Islands	I-1	3	5	3	2012-06-12						var	int	no data
	Canary Islands	I-1	3	5	4	2012-06-12						var	int	no data
	Canary Islands	I-1	3	5	5	2012-06-12						var	int	no data
	Canary Islands	I-1	4	1	1	2012-06-12	PREV. UNDESCRIBED	B/var	B/var	B-pollen	var	pap	pap	fine (B-pollen)
	Canary Islands	I-1	4	1	2	2012-06-12						pap	pap	fine (B-pollen)
	Canary Islands	I-1	4	1	3	2012-06-12						cob	cob	fine (B-pollen)
	Canary Islands	I-1	4	1	4	2012-06-12						pap	pap	fine (B-pollen)
	Canary Islands	I-1	4	1	5	no data						no data	no data	fine (B-pollen)
	Canary Islands	I-1	4	2	1	2012-06-12			B/var	B-pollen	var	pap	pap	fine (B-pollen)
	Canary Islands	I-1	4	2	2	2012-06-12						pap	pap	fine (B-pollen)
	Canary Islands	I-1	4	2	3	2012-06-12						pap	pap	fine (B-pollen)
	Canary Islands	I-1	4	2	4	2012-06-12						pap	pap	fine (B-pollen)
	Canary Islands	I-1	4	2	5	2012-06-12						var	int	fine (B-pollen)
	Canary Islands	I-1	4	3	1	2012-06-12			B/cob	B-pollen	cob	cob	cob	fine (B-pollen)
	Canary Islands	I-1	4	3	2	2012-06-12						cob	cob	fine (B-pollen)
	Canary Islands	I-1	4	3	3	2012-06-12						cob	cob	fine (B-pollen)
	Canary Islands	I-1	4	3	4	2012-06-12						cob	cob	fine (B-pollen)
	Canary Islands	I-1	4	3	5	2012-06-12						cob	cob	fine (B-pollen)
	Canary Islands	I-1	4	4	1	2012-06-12			B/var	B-pollen	var	cob	cob	fine (B-pollen)
	Canary Islands	I-1	4	4	2	2012-06-12						cob	cob	fine (B-pollen)
	Canary Islands	I-1	4	4	3	2012-06-12						cob	cob	fine (B-pollen)
	Canary Islands	I-1	4	4	4	2012-06-12						var	pap + cob	fine (B-pollen)
	Canary Islands	I-1	4	4	5	2012-06-12						var	pap + int + cob	fine (B-pollen)
	Canary Islands	I-1	4	5	1	2012-06-12			B/pap	B-pollen	pap	pap	pap	fine (B-pollen)
	Canary Islands	I-1	4	5	2	2012-06-12						pap	pap	fine (B-pollen)
	Canary Islands	I-1	4	5	3	2012-06-12						pap	pap	fine (B-pollen)
	Canary Islands	I-1	4	5	4	2012-06-12						pap	pap	fine (B-pollen)
	Canary Islands	I-1	4	5	5	2012-06-12						pap	pap	fine (B-pollen)
	Canary Islands	I-1	5	1	1	2012-06-12	PREV. UNDESCRIBED	B/var	B/var	B-pollen	var	cob	cob	no data
	Canary Islands	I-1	5	1	2	2012-06-12						cob	cob	no data
	Canary Islands	I-1	5	1	3	2012-06-12						cob	cob	no data
	Canary Islands	I-1	5	1	4	2012-06-12						cob	cob	no data
	Canary Islands	I-1	5	1	5	2012-06-12						pap	pap	no data
	Canary Islands	I-1	5	2	1	2012-06-12			B/pap	B-pollen	pap	pap	pap	fine (B-pollen)
	Canary Islands	I-1	5	2	2	2012-06-12						pap	pap	fine (B-pollen)
	Canary Islands	I-1	5	2	3	2012-06-12						pap	pap	fine (B-pollen)
	Canary Islands	I-1	5	2	4	2012-06-12						pap	pap	fine (B-pollen)
	Canary Islands	I-1	5	2	5	2012-06-12						pap	pap	fine (B-pollen)
	Canary Islands	I-1	5	3	1	2012-06-12			B/cob	B-pollen	cob	cob	cob	fine (B-pollen)
	Canary Islands	I-1	5	3	2	2012-06-12						cob	cob	fine (B-pollen)
	Canary Islands	I-1	5	3	3	2012-06-12						cob	cob	fine (B-pollen)
	Canary Islands	I-1	5	3	4	2012-06-12						cob	cob	fine (B-pollen)
	Canary Islands	I-1	5	3	5	2012-06-12						cob	cob	fine (B-pollen)
	Canary Islands	I-1	5	4	1	2012-06-12			B/pap	B-pollen	pap	pap	pap	no data
	Canary Islands	I-1	5	4	2	2012-06-12						pap	pap	no data
	Canary Islands	I-1	5	4	3	2012-06-12						pap	pap	no data
	Canary Islands	I-1	5	4	4	2012-06-12						pap	pap	no data
	Canary Islands	I-1	5	4	5	2012-06-12						pap	pap	no data
	Canary Islands	I-1	5	5	1	2012-06-12			B/var	B-pollen	var	cob	cob	fine (B-pollen)
	Canary Islands	I-1	5	5	2	2012-06-12						cob	cob	fine (B-pollen)
	Canary Islands	I-1	5	5	3	2012-06-12						cob	cob	fine (B-pollen)
	Canary Islands	I-1	5	5	4	2012-06-12						cob	cob	fine (B-pollen)
	Canary Islands	I-1	5	5	5	2012-06-12						var	int	fine (B-pollen)
	Canary Islands	I-1	6	1	1	2012-07-13	PREV. UNDESCRIBED	B/var	B/var	B-pollen	var	var	cob + int	no data
	Canary Islands	I-1	6	1	2	2012-07-13						var	cob + int	no data
	Canary Islands	I-1	6	1	3	2012-07-13						var	cob + int	no data
	Canary Islands	I-1	6	1	4	2012-07-13						var	cob + int	no data
	Canary Islands	I-1	6	1	5	2012-07-13						var	cob + int	no data
	Canary Islands	I-1	6	2	1	2012-07-13			B/var	B-pollen	var	var	cob + int	no data
	Canary Islands	I-1	6	2	2	2012-07-13						var	cob + int	no data
	Canary Islands	I-1	6	2	3	2012-07-13						var	cob + int	no data
	Canary Islands	I-1	6	2	4	2012-07-13						var	cob + int	no data
	Canary Islands	I-1	6	2	5	2012-07-13						var	cob + int	no data
	Canary Islands	I-1	6	3	1	2012-07-13			B/pap	B-pollen	pap	pap	pap	fine (B-pollen)
	Canary Islands	I-1	6	3	2	2012-07-13						pap	pap	fine (B-pollen)
	Canary Islands	I-1	6	3	3	2012-07-13						pap	pap	fine (B-pollen)
	Canary Islands	I-1	6	3	4	2012-07-13						pap	pap	fine (B-pollen)
	Canary Islands	I-1	6	3	5	2012-07-13						pap	pap	fine (B-pollen)
	Canary Islands	I-1	6	4	1	2012-07-13			B/cob	B-pollen	cob	cob	cob	no data
	Canary Islands	I-1	6	4	2	2012-07-13						cob	cob	no data
	Canary Islands	I-1	6	4	3	2012-07-13						cob	cob	no data
	Canary Islands	I-1	6	4	4	2012-07-13						cob	cob	no data
	Canary Islands	I-1	6	4	5	2012-07-13						cob	cob	no data
	Canary Islands	I-1	7	1	1	2012-07-13	PREV. UNDESCRIBED	NA	NA	NA	cob	cob	cob	no data
	Canary Islands	I-1	7	1	2	2012-07-13						cob	cob	no data
	Canary Islands	I-1	7	1	3	2012-07-13						cob	cob	no data
	Canary Islands	I-1	7	1	4	2012-07-13						cob	cob	no data
	Canary Islands	I-1	7	1	5	2012-07-13						cob	cob	no data
	Canary Islands	I-1	7	2	1	2012-07-13			NA	NA	var	var	cob + int	no data
	Canary Islands	I-1	7	2	2	2012-07-13						var	cob + int	no data
	Canary Islands	I-1	7	2	3	2012-07-13						var	cob + int	no data
	Canary Islands	I-1	7	2	4	2012-07-13						var	cob + int	no data
	Canary Islands	I-1	7	2	5	2012-07-13						var	cob + int	no data
	Canary Islands	I-1	7	3	1	2012-07-13			NA	NA	cob	cob	cob	no data
	Canary Islands	I-1	7	3	2	2012-07-13						cob	cob	no data
	Canary Islands	I-1	7	3	3	2012-07-13						cob	cob	no data
	Canary Islands	I-1	7	3	4	2012-07-13						cob	cob	no data
	Canary Islands	I-1	7	3	5	2012-07-13						cob	cob	no data
	Canary Islands	I-1	7	4	1	2012-07-13			NA	NA	cob	cob	cob	no data
	Canary Islands	I-1	7	4	2	2012-07-13						cob	cob	no data
	Canary Islands	I-1	7	4	3	2012-07-13						cob	cob	no data
	Canary Islands	I-1	7	4	4	2012-07-13						cob	cob	no data
	Canary Islands	I-1	7	4	5	2012-07-13						cob	cob	no data
	Canary Islands	I-1	7	5	1	2012-07-13			NA	NA	cob	cob	cob	no data
	Canary Islands	I-1	7	5	2	2012-07-13						cob	cob	no data
	Canary Islands	I-1	7	5	3	2012-07-13						cob	cob	no data
	Canary Islands	I-1	7	5	4	2012-07-13						cob	cob	no data
	Canary Islands	I-1	7	5	5	2012-07-13						cob	cob	no data
	Canary Islands	I-1	8	1	1	2012-07-13	PREV. UNDESCRIBED	NA	NA	NA	var	cob	cob	no data
	Canary Islands	I-1	8	1	2	2012-07-13						cob	cob	no data
	Canary Islands	I-1	8	1	3	2012-07-13						var	cob + int	no data
	Canary Islands	I-1	8	1	4	2012-07-13						var	cob + int	no data
	Canary Islands	I-1	8	1	5	2012-07-13						pap	pap	no data
	Canary Islands	I-1	8	2	1	2012-07-13			NA	NA	pap	pap	pap	no data
	Canary Islands	I-1	8	2	2	2012-07-13						pap	pap	no data
	Canary Islands	I-1	8	2	3	2012-07-13						pap	pap	no data
	Canary Islands	I-1	8	2	4	2012-07-13						pap	pap	no data
	Canary Islands	I-1	8	2	5	2012-07-13						pap	pap	no data
	Canary Islands	I-1	8	3	1	2012-07-13			NA	NA	cob	cob	cob	no data
	Canary Islands	I-1	8	3	2	2012-07-13						cob	cob	no data
	Canary Islands	I-1	8	3	3	2012-07-13						cob	cob	no data
	Canary Islands	I-1	8	3	4	2012-07-13						cob	cob	no data
	Canary Islands	I-1	8	3	5	2012-07-13						cob	cob	no data
	Canary Islands	I-1	8	4	1	2012-07-13			NA	NA	var	pap	pap	no data
	Canary Islands	I-1	8	4	2	2012-07-13						cob	cob	no data
	Canary Islands	I-1	8	4	3	2012-07-13						cob	cob	no data
	Canary Islands	I-1	8	4	4	2012-07-13						var	int	no data
	Canary Islands	I-1	8	4	5	no data						no data	no data	no data
	Canary Islands	I-1	8	5	1	2012-07-13			NA	NA	var	cob	cob	no data
	Canary Islands	I-1	8	5	2	2012-07-13						var	pap + int	no data
	Canary Islands	I-1	8	5	3	2012-07-13						var	pap + int	no data
	Canary Islands	I-1	8	5	4	2012-07-13						var	cob + int	no data
	Canary Islands	I-1	8	5	5	2012-07-13						var	cob + int	no data
	Canary Islands	I-1	9	1	1	2012-06-12	PREV. UNDESCRIBED	B/var	B/cob	B-pollen	cob	cob	cob	fine (B-pollen)
	Canary Islands	I-1	9	1	2	2012-06-12						cob	cob	fine (B-pollen)
	Canary Islands	I-1	9	1	3	2012-06-12						cob	cob	fine (B-pollen)
	Canary Islands	I-1	9	1	4	2012-06-12						cob	cob	fine (B-pollen)
	Canary Islands	I-1	9	1	5	no data						no data	no data	fine (B-pollen)
	Canary Islands	I-1	9	2	1	2012-06-12			B/var	B-pollen	var	var	pap + int + cob	fine (B-pollen)
	Canary Islands	I-1	9	2	2	2012-06-12						var	pap + int + cob	fine (B-pollen)
	Canary Islands	I-1	9	2	3	2012-06-12						var	pap + int + cob	fine (B-pollen)
	Canary Islands	I-1	9	2	4	2012-06-12						var	pap + int + cob	fine (B-pollen)
	Canary Islands	I-1	9	2	5	2012-06-12						var	pap + int + cob	fine (B-pollen)
	Canary Islands	I-1	9	3	1	2012-06-12			B/var	B-pollen	var	cob	cob	fine (B-pollen)
	Canary Islands	I-1	9	3	2	2012-06-12						cob	cob	fine (B-pollen)
	Canary Islands	I-1	9	3	3	2012-06-12						pap	pap	fine (B-pollen)
	Canary Islands	I-1	9	3	4	2012-06-12						pap	pap	fine (B-pollen)
	Canary Islands	I-1	9	3	5	2012-06-12						var	cob + int	fine (B-pollen)
	Canary Islands	I-1	9	4	1	2012-06-12			B/var	B-pollen	var	cob	cob	no data
	Canary Islands	I-1	9	4	2	2012-06-12						cob	cob	no data
	Canary Islands	I-1	9	4	3	2012-06-12						cob	cob	no data
	Canary Islands	I-1	9	4	4	2012-06-12						cob	cob	no data
	Canary Islands	I-1	9	4	5	2012-06-12						var	pap + cob	no data
	Canary Islands	I-1	9	5	1	2012-06-12			B/var	B-pollen	var	pap	pap	no data
	Canary Islands	I-1	9	5	2	2012-06-12						pap	pap	no data
	Canary Islands	I-1	9	5	3	2012-06-12						var	int	no data
	Canary Islands	I-1	9	5	4	2012-06-12						var	int	no data
	Canary Islands	I-1	9	5	5	2012-06-12						var	int	no data
	Canary Islands	I-1	10	1	1	2012-06-12	PREV. UNDESCRIBED	NA	NA	NA	var	pap	pap	no data
	Canary Islands	I-1	10	1	2	2012-06-12						cob	cob	no data
	Canary Islands	I-1	10	1	3	2012-06-12						cob	cob	no data
	Canary Islands	I-1	10	1	4	2012-06-12						cob	cob	no data
	Canary Islands	I-1	10	1	5	2012-06-12						cob	cob	no data
	Canary Islands	I-1	10	2	1	2012-06-12			NA	NA	var	cob	cob	no data
	Canary Islands	I-1	10	2	2	2012-06-12						pap	pap	no data
	Canary Islands	I-1	10	2	3	2012-06-12						pap	pap	no data
	Canary Islands	I-1	10	2	4	2012-06-12						pap	pap	no data
	Canary Islands	I-1	10	2	5	2012-06-12						pap	pap	no data
	Canary Islands	I-1	10	3	1	2012-06-12			NA	NA	var	cob	cob	no data
	Canary Islands	I-1	10	3	2	2012-06-12						cob	cob	no data
	Canary Islands	I-1	10	3	3	2012-06-12						cob	cob	no data
	Canary Islands	I-1	10	3	4	2012-06-12						cob	cob	no data
	Canary Islands	I-1	10	3	5	2012-06-12						var	pap + cob	no data
	Canary Islands	I-1	10	4	1	2012-06-12			NA	NA	pap	pap	pap	no data
	Canary Islands	I-1	10	4	2	2012-06-12						pap	pap	no data
	Canary Islands	I-1	10	4	3	2012-06-12						pap	pap	no data
	Canary Islands	I-1	10	4	4	2012-06-12						pap	pap	no data
	Canary Islands	I-1	10	4	5	2012-06-12						pap	pap	no data
	Canary Islands	I-1	10	5	1	2012-06-12			NA	NA	cob	cob	cob	no data
	Canary Islands	I-1	10	5	2	2012-06-12						cob	cob	no data
	Canary Islands	I-1	10	5	3	2012-06-12						cob	cob	no data
	Canary Islands	I-1	10	5	4	2012-06-12						cob	cob	no data
	Canary Islands	I-1	10	5	5	2012-06-12						cob	cob	no data
	Canary Islands	I-1	11	1	1	2012-06-12	PREV. UNDESCRIBED	A/var	A/var	A-pollen	var	pap	pap	coarse (A-pollen)
	Canary Islands	I-1	11	1	2	2012-06-12						pap	pap	coarse (A-pollen)
	Canary Islands	I-1	11	1	3	2012-06-12						pap	pap	coarse (A-pollen)
	Canary Islands	I-1	11	1	4	2012-06-12						pap	pap	coarse (A-pollen)
	Canary Islands	I-1	11	1	5	2012-06-12						var	int	coarse (A-pollen)
	Canary Islands	I-1	11	2	1	2012-06-12			A/var	A-pollen	var	pap	pap	no data
	Canary Islands	I-1	11	2	2	2012-06-12						pap	pap	no data
	Canary Islands	I-1	11	2	3	2012-06-12						pap	pap	no data
	Canary Islands	I-1	11	2	4	2012-06-12						var	pap + cob	no data
	Canary Islands	I-1	11	2	5	no data						no data	no data	no data
	Canary Islands	I-1	11	3	1	2012-06-12			A/pap	A-pollen	pap	pap	pap	no data
	Canary Islands	I-1	11	3	2	2012-06-12						pap	pap	no data
	Canary Islands	I-1	11	3	3	2012-06-12						pap	pap	no data
	Canary Islands	I-1	11	3	4	2012-06-12						pap	pap	no data
	Canary Islands	I-1	11	3	5	2012-06-12						pap	pap	no data
	Canary Islands	I-1	11	4	1	2012-06-12			A/pap	A-pollen	pap	pap	pap	no data
	Canary Islands	I-1	11	4	2	2012-06-12						pap	pap	no data
	Canary Islands	I-1	11	4	3	2012-06-12						pap	pap	no data
	Canary Islands	I-1	11	4	4	2012-06-12						pap	pap	no data
	Canary Islands	I-1	11	4	5	2012-06-12						pap	pap	no data
	Canary Islands	I-1	11	5	1	2012-06-12			A/var	A-pollen	var	cob	cob	no data
	Canary Islands	I-1	11	5	2	2012-06-12						pap	pap	no data
	Canary Islands	I-1	11	5	3	2012-06-12						pap	pap	no data
	Canary Islands	I-1	11	5	4	2012-06-12						pap	pap	no data
	Canary Islands	I-1	11	5	5	2012-06-12						pap	pap	no data
	Canary Islands	I-1	12	1	1	2012-07-13	PREV. UNDESCRIBED	B/var	B/var	B-pollen	var	var	int	fine (B-pollen)
	Canary Islands	I-1	12	1	2	2012-07-13						var	int	fine (B-pollen)
	Canary Islands	I-1	12	1	3	2012-07-13						var	int	fine (B-pollen)
	Canary Islands	I-1	12	1	4	2012-07-13						var	int	fine (B-pollen)
	Canary Islands	I-1	12	1	5	2012-07-13						var	int	fine (B-pollen)
	Canary Islands	I-1	12	2	1	2012-07-13			B/cob	B-pollen	cob	cob	cob	fine (B-pollen)
	Canary Islands	I-1	12	2	2	2012-07-13						cob	cob	fine (B-pollen)
	Canary Islands	I-1	12	2	3	2012-07-13						cob	cob	fine (B-pollen)
	Canary Islands	I-1	12	2	4	2012-07-13						cob	cob	fine (B-pollen)
	Canary Islands	I-1	12	2	5	2012-07-13						cob	cob	fine (B-pollen)
	Canary Islands	I-1	12	3	1	2012-07-13			B/cob	B-pollen	cob	cob	cob	fine (B-pollen)
	Canary Islands	I-1	12	3	2	2012-07-13						cob	cob	fine (B-pollen)
	Canary Islands	I-1	12	3	3	2012-07-13						cob	cob	fine (B-pollen)
	Canary Islands	I-1	12	3	4	2012-07-13						cob	cob	fine (B-pollen)
	Canary Islands	I-1	12	3	5	2012-07-13						cob	cob	fine (B-pollen)
	Canary Islands	I-1	12	4	1	2012-07-13			B/cob	B-pollen	cob	cob	cob	fine (B-pollen)
	Canary Islands	I-1	12	4	2	2012-07-13						cob	cob	fine (B-pollen)
	Canary Islands	I-1	12	4	3	2012-07-13						cob	cob	fine (B-pollen)
	Canary Islands	I-1	12	4	4	2012-07-13						cob	cob	fine (B-pollen)
	Canary Islands	I-1	12	4	5	2012-07-13						cob	cob	fine (B-pollen)
	Canary Islands	I-1	12	5	1	2012-07-13			B/var	B-pollen	var	var	pap + cob	fine (B-pollen)
	Canary Islands	I-1	12	5	2	2012-07-13						var	pap + cob	fine (B-pollen)
	Canary Islands	I-1	12	5	3	2012-07-13						var	pap + cob	fine (B-pollen)
	Canary Islands	I-1	12	5	4	2012-07-13						var	pap + cob	fine (B-pollen)
	Canary Islands	I-1	12	5	5	2012-07-13						var	pap + cob	fine (B-pollen)
	Canary Islands	I-1	13	1	1	2012-07-13	PREV. UNDESCRIBED	NA	NA	NA	cob	cob	cob	no data
	Canary Islands	I-1	13	1	2	2012-07-13						cob	cob	no data
	Canary Islands	I-1	13	1	3	2012-07-13						cob	cob	no data
	Canary Islands	I-1	13	1	4	2012-07-13						cob	cob	no data
	Canary Islands	I-1	13	1	5	2012-07-13						cob	cob	no data
	Canary Islands	I-1	13	2	1	2012-07-13			NA	NA	var	var	pap + cob	no data
	Canary Islands	I-1	13	2	2	2012-07-13						var	pap + cob	no data
	Canary Islands	I-1	13	2	3	2012-07-13						var	pap + cob	no data
	Canary Islands	I-1	13	2	4	2012-07-13						var	pap + cob	no data
	Canary Islands	I-1	13	2	5	2012-07-13						var	pap + cob	no data
	Canary Islands	I-1	13	3	1	2012-07-13			NA	NA	pap	pap	pap	no data
	Canary Islands	I-1	13	3	2	2012-07-13						pap	pap	no data
	Canary Islands	I-1	13	3	3	2012-07-13						pap	pap	no data
	Canary Islands	I-1	13	3	4	2012-07-13						pap	pap	no data
	Canary Islands	I-1	13	3	5	2012-07-13						pap	pap	no data
	Canary Islands	I-1	13	4	1	2012-07-13			NA	NA	cob	cob	cob	no data
	Canary Islands	I-1	13	4	2	2012-07-13						cob	cob	no data
	Canary Islands	I-1	13	4	3	2012-07-13						cob	cob	no data
	Canary Islands	I-1	13	4	4	2012-07-13						cob	cob	no data
	Canary Islands	I-1	13	4	5	2012-07-13						cob	cob	no data
	Canary Islands	I-1	14	1	1	2012-07-13	PREV. UNDESCRIBED	B/var	B/var	B-pollen	var	cob	cob	fine (B-pollen)
	Canary Islands	I-1	14	1	2	2012-07-13						cob	cob	fine (B-pollen)
	Canary Islands	I-1	14	1	3	2012-07-13						cob	cob	fine (B-pollen)
	Canary Islands	I-1	14	1	4	2012-07-13						cob	cob	fine (B-pollen)
	Canary Islands	I-1	14	1	5	2012-07-13						pap	pap	fine (B-pollen)
	Canary Islands	I-1	14	2	1	2012-07-13			B/cob	B-pollen	cob	cob	cob	no data
	Canary Islands	I-1	14	2	2	2012-07-13						cob	cob	no data
	Canary Islands	I-1	14	2	3	2012-07-13						cob	cob	no data
	Canary Islands	I-1	14	2	4	2012-07-13						cob	cob	no data
	Canary Islands	I-1	14	2	5	2012-07-13						cob	cob	no data
	Canary Islands	I-1	14	3	1	2012-07-13			B/cob	B-pollen	cob	cob	cob	fine (B-pollen)
	Canary Islands	I-1	14	3	2	2012-07-13						cob	cob	fine (B-pollen)
	Canary Islands	I-1	14	3	3	2012-07-13						cob	cob	fine (B-pollen)
	Canary Islands	I-1	14	3	4	2012-07-13						cob	cob	fine (B-pollen)
	Canary Islands	I-1	14	3	5	2012-07-13						cob	cob	fine (B-pollen)
	Canary Islands	I-1	15	1	1	2012-07-13	TYPICAL	B/cob	B/cob	B-pollen	cob	cob	cob	fine (B-pollen)
	Canary Islands	I-1	15	1	2	2012-07-13						cob	cob	fine (B-pollen)
	Canary Islands	I-1	15	1	3	2012-07-13						cob	cob	fine (B-pollen)
	Canary Islands	I-1	15	1	4	2012-07-13						cob	cob	fine (B-pollen)
	Canary Islands	I-1	15	1	5	2012-07-13						cob	cob	fine (B-pollen)
	Canary Islands	I-1	15	2	1	2012-07-13			B/cob	B-pollen	cob	cob	cob	fine (B-pollen)
	Canary Islands	I-1	15	2	2	2012-07-13						cob	cob	fine (B-pollen)
	Canary Islands	I-1	15	2	3	2012-07-13						cob	cob	fine (B-pollen)
	Canary Islands	I-1	15	2	4	2012-07-13						cob	cob	fine (B-pollen)
	Canary Islands	I-1	15	2	5	2012-07-13						cob	cob	fine (B-pollen)
	Canary Islands	I-1	15	3	1	2012-07-13			B/cob	B-pollen	cob	cob	cob	no data
	Canary Islands	I-1	15	3	2	2012-07-13						cob	cob	no data
	Canary Islands	I-1	15	3	3	2012-07-13						cob	cob	no data
	Canary Islands	I-1	15	3	4	2012-07-13						cob	cob	no data
	Canary Islands	I-1	15	3	5	2012-07-13						cob	cob	no data
	Canary Islands	I-1	15	4	1	2012-07-13			B/cob	B-pollen	cob	cob	cob	fine (B-pollen)
	Canary Islands	I-1	15	4	2	2012-07-13						cob	cob	fine (B-pollen)
	Canary Islands	I-1	15	4	3	2012-07-13						cob	cob	fine (B-pollen)
	Canary Islands	I-1	15	4	4	2012-07-13						cob	cob	fine (B-pollen)
	Canary Islands	I-1	15	4	5	2012-07-13						cob	cob	fine (B-pollen)
	Canary Islands	I-1	15	5	1	2012-07-13			B/cob	B-pollen	cob	cob	cob	fine (B-pollen)
	Canary Islands	I-1	15	5	2	2012-07-13						cob	cob	fine (B-pollen)
	Canary Islands	I-1	15	5	3	2012-07-13						cob	cob	fine (B-pollen)
	Canary Islands	I-1	15	5	4	2012-07-13						cob	cob	fine (B-pollen)
	Canary Islands	I-1	15	5	5	2012-07-13						cob	cob	fine (B-pollen)
	Canary Islands	I-1	16	1	1	2012-07-13	TYPICAL	B/cob	B/cob	B-pollen	cob	cob	cob	no data
	Canary Islands	I-1	16	1	2	2012-07-13						cob	cob	no data
	Canary Islands	I-1	16	1	3	2012-07-13						cob	cob	no data
	Canary Islands	I-1	16	1	4	2012-07-13						cob	cob	no data
	Canary Islands	I-1	16	1	5	2012-07-13						cob	cob	no data
	Canary Islands	I-1	16	2	1	2012-07-13			B/cob	B-pollen	cob	cob	cob	fine (B-pollen)
	Canary Islands	I-1	16	2	2	2012-07-13						cob	cob	fine (B-pollen)
	Canary Islands	I-1	16	2	3	2012-07-13						cob	cob	fine (B-pollen)
	Canary Islands	I-1	16	2	4	2012-07-13						cob	cob	fine (B-pollen)
	Canary Islands	I-1	16	2	5	2012-07-13						cob	cob	fine (B-pollen)
	Canary Islands	I-1	16	3	1	2012-07-13			B/cob	B-pollen	cob	cob	cob	no data
	Canary Islands	I-1	16	3	2	2012-07-13						cob	cob	no data
	Canary Islands	I-1	16	3	3	2012-07-13						cob	cob	no data
	Canary Islands	I-1	16	3	4	2012-07-13						cob	cob	no data
	Canary Islands	I-1	16	3	5	2012-07-13						cob	cob	no data
	Canary Islands	I-1	16	4	1	2012-07-13			B/cob	B-pollen	cob	cob	cob	no data
	Canary Islands	I-1	16	4	2	2012-07-13						cob	cob	no data
	Canary Islands	I-1	16	4	3	2012-07-13						cob	cob	no data
	Canary Islands	I-1	16	4	4	2012-07-13						cob	cob	no data
	Canary Islands	I-1	16	4	5	2012-07-13						cob	cob	no data
	Canary Islands	I-1	16	5	1	2012-07-13			B/cob	B-pollen	cob	cob	cob	no data
	Canary Islands	I-1	16	5	2	2012-07-13						cob	cob	no data
	Canary Islands	I-1	16	5	3	2012-07-13						cob	cob	no data
	Canary Islands	I-1	16	5	4	2012-07-13						cob	cob	no data
	Canary Islands	I-1	16	5	5	2012-07-13						cob	cob	no data
	Canary Islands	I-1	17	1	1	2012-07-13	PREV. UNDESCRIBED	B/var	B/var	B-pollen	var	var	int	fine (B-pollen)
	Canary Islands	I-1	17	1	2	2012-07-13						var	int	fine (B-pollen)
	Canary Islands	I-1	17	1	3	2012-07-13						var	int	fine (B-pollen)
	Canary Islands	I-1	17	1	4	2012-07-13						var	int	fine (B-pollen)
	Canary Islands	I-1	17	1	5	2012-07-13						var	int	fine (B-pollen)
	Canary Islands	I-1	17	2	1	2012-07-13			B/cob	B-pollen	cob	cob	cob	fine (B-pollen)
	Canary Islands	I-1	17	2	2	2012-07-13						cob	cob	fine (B-pollen)
	Canary Islands	I-1	17	2	3	2012-07-13						cob	cob	fine (B-pollen)
	Canary Islands	I-1	17	2	4	2012-07-13						cob	cob	fine (B-pollen)
	Canary Islands	I-1	17	2	5	2012-07-13						cob	cob	fine (B-pollen)
	Canary Islands	I-1	17	3	1	2012-07-13			B/cob	B-pollen	cob	cob	cob	fine (B-pollen)
	Canary Islands	I-1	17	3	2	2012-07-13						cob	cob	fine (B-pollen)
	Canary Islands	I-1	17	3	3	2012-07-13						cob	cob	fine (B-pollen)
	Canary Islands	I-1	17	3	4	2012-07-13						cob	cob	fine (B-pollen)
	Canary Islands	I-1	17	3	5	2012-07-13						cob	cob	fine (B-pollen)
	Canary Islands	I-1	17	4	1	2012-07-13			B/cob	B-pollen	cob	cob	cob	fine (B-pollen)
	Canary Islands	I-1	17	4	2	2012-07-13						cob	cob	fine (B-pollen)
	Canary Islands	I-1	17	4	3	2012-07-13						cob	cob	fine (B-pollen)
	Canary Islands	I-1	17	4	4	2012-07-13						cob	cob	fine (B-pollen)
	Canary Islands	I-1	17	4	5	2012-07-13						cob	cob	fine (B-pollen)
	Canary Islands	I-1	17	5	1	2012-07-13			B/var	B-pollen	var	var	pap + int	fine (B-pollen)
	Canary Islands	I-1	17	5	2	2012-07-13						var	pap + int	fine (B-pollen)
	Canary Islands	I-1	17	5	3	2012-07-13						var	pap + int	fine (B-pollen)
	Canary Islands	I-1	17	5	4	2012-07-13						var	pap + int	fine (B-pollen)
	Canary Islands	I-1	17	5	5	2012-07-13						var	pap + int	fine (B-pollen)
	Canary Islands	I-1	18	1	1	2012-07-13	NA	NA	NA	NA	cob	cob	cob	no data
	Canary Islands	I-1	18	1	2	2012-07-13						cob	cob	no data
	Canary Islands	I-1	18	1	3	2012-07-13						cob	cob	no data
	Canary Islands	I-1	18	1	4	2012-07-13						cob	cob	no data
	Canary Islands	I-1	18	1	5	2012-07-13						cob	cob	no data
	Canary Islands	I-1	19	1	1	2012-07-13	NA	NA	A/cob	A-pollen	cob	cob	cob	coarse (A-pollen)
	Canary Islands	I-1	19	1	2	2012-07-13						cob	cob	coarse (A-pollen)
	Canary Islands	I-1	19	1	3	2012-07-13						cob	cob	coarse (A-pollen)
	Canary Islands	I-1	19	1	4	2012-07-13						cob	cob	coarse (A-pollen)
	Canary Islands	I-1	19	1	5	2012-07-13						cob	cob	coarse (A-pollen)
	Canary Islands	I-1	20	1	1	2012-07-13	NA	NA	NA	NA	var	var	int	no data
	Canary Islands	I-1	20	1	2	2012-07-13						var	int	no data
	Canary Islands	I-1	20	1	3	2012-07-13						var	int	no data
	Canary Islands	I-1	20	1	4	2012-07-13						var	int	no data
	Canary Islands	I-1	20	1	5	2012-07-13						var	int	no data
	Canary Islands	I-2	1	1	1	2012-06-15	NA	NA	NA	NA	cob	cob	cob	no data
	Canary Islands	I-2	1	1	2	2012-06-15						cob	cob	no data
	Canary Islands	I-2	1	1	3	2012-06-15						cob	cob	no data
	Canary Islands	I-2	1	1	4	2012-06-15						cob	cob	no data
	Canary Islands	I-2	1	1	5	2012-06-15						cob	cob	no data
	Canary Islands	I-2	1	2	1	2012-06-15			NA	NA	cob	cob	cob	no data
	Canary Islands	I-2	1	2	2	2012-06-15						cob	cob	no data
	Canary Islands	I-2	1	2	3	2012-06-15						cob	cob	no data
	Canary Islands	I-2	1	2	4	2012-06-15						cob	cob	no data
	Canary Islands	I-2	1	2	5	2012-06-15						cob	cob	no data
	Canary Islands	I-2	1	3	1	2012-06-15			NA	NA	cob	cob	cob	no data
	Canary Islands	I-2	1	3	2	2012-06-15						cob	cob	no data
	Canary Islands	I-2	1	3	3	2012-06-15						cob	cob	no data
	Canary Islands	I-2	1	3	4	2012-06-15						cob	cob	no data
	Canary Islands	I-2	1	3	5	2012-06-15						cob	cob	no data
	Canary Islands	I-2	1	4	1	2012-06-15			NA	NA	cob	cob	cob	no data
	Canary Islands	I-2	1	4	2	2012-06-15						cob	cob	no data
	Canary Islands	I-2	1	4	3	2012-06-15						cob	cob	no data
	Canary Islands	I-2	1	4	4	2012-06-15						cob	cob	no data
	Canary Islands	I-2	1	4	5	2012-06-15						cob	cob	no data
	Canary Islands	I-2	2	1	1	2012-06-15	NA	NA	NA	NA	cob	cob	cob	no data
	Canary Islands	I-2	2	1	2	2012-06-15						cob	cob	no data
	Canary Islands	I-2	2	1	3	2012-06-15						cob	cob	no data
	Canary Islands	I-2	2	1	4	2012-06-15						cob	cob	no data
	Canary Islands	I-2	2	1	5	2012-06-15						cob	cob	no data
	Canary Islands	I-2	2	2	1	2012-06-15			NA	NA	cob	cob	cob	no data
	Canary Islands	I-2	2	2	2	2012-06-15						cob	cob	no data
	Canary Islands	I-2	2	2	3	2012-06-15						cob	cob	no data
	Canary Islands	I-2	2	2	4	2012-06-15						cob	cob	no data
	Canary Islands	I-2	2	2	5	2012-06-15						cob	cob	no data
	Canary Islands	I-2	2	3	1	2012-06-15			NA	NA	cob	cob	cob	no data
	Canary Islands	I-2	2	3	2	2012-06-15						cob	cob	no data
	Canary Islands	I-2	2	3	3	2012-06-15						cob	cob	no data
	Canary Islands	I-2	2	3	4	2012-06-15						cob	cob	no data
	Canary Islands	I-2	2	3	5	2012-06-15						cob	cob	no data
	Canary Islands	I-2	2	4	1	2012-06-15			NA	NA	cob	cob	cob	no data
	Canary Islands	I-2	2	4	2	2012-06-15						cob	cob	no data
	Canary Islands	I-2	2	4	3	2012-06-15						cob	cob	no data
	Canary Islands	I-2	2	4	4	2012-06-15						cob	cob	no data
	Canary Islands	I-2	2	4	5	2012-06-15						cob	cob	no data
	Canary Islands	I-2	3	1	1	2012-06-15	PREV. UNDESCRIBED	B/var	B/pap	B-pollen	pap	pap	pap	fine (B-pollen)
	Canary Islands	I-2	3	1	2	2012-06-15						pap	pap	fine (B-pollen)
	Canary Islands	I-2	3	1	3	2012-06-15						pap	pap	fine (B-pollen)
	Canary Islands	I-2	3	1	4	2012-06-15						pap	pap	fine (B-pollen)
	Canary Islands	I-2	3	1	5	2012-06-15						pap	pap	fine (B-pollen)
	Canary Islands	I-2	3	2	1	2012-06-15			B/pap	B-pollen	pap	pap	pap	fine (B-pollen)
	Canary Islands	I-2	3	2	2	2012-06-15						pap	pap	fine (B-pollen)
	Canary Islands	I-2	3	2	3	2012-06-15						pap	pap	fine (B-pollen)
	Canary Islands	I-2	3	2	4	2012-06-15						pap	pap	fine (B-pollen)
	Canary Islands	I-2	3	2	5	2012-06-15						pap	pap	fine (B-pollen)
	Canary Islands	I-2	3	3	1	2012-06-15			B/pap	B-pollen	pap	pap	pap	fine (B-pollen)
	Canary Islands	I-2	3	3	2	2012-06-15						pap	pap	fine (B-pollen)
	Canary Islands	I-2	3	3	3	2012-06-15						pap	pap	fine (B-pollen)
	Canary Islands	I-2	3	3	4	2012-06-15						pap	pap	fine (B-pollen)
	Canary Islands	I-2	3	3	5	2012-06-15						pap	pap	fine (B-pollen)
	Canary Islands	I-2	3	4	1	2012-06-15			B/var	B-pollen	var	var	pap + cob	fine (B-pollen)
	Canary Islands	I-2	3	4	2	2012-06-15						var	pap + cob	fine (B-pollen)
	Canary Islands	I-2	3	4	3	2012-06-15						var	pap + cob	fine (B-pollen)
	Canary Islands	I-2	3	4	4	2012-06-15						var	pap + cob	fine (B-pollen)
	Canary Islands	I-2	3	4	5	2012-06-15						var	pap + cob	fine (B-pollen)
	Canary Islands	I-2	3	5	1	2012-06-15			B/cob	B-pollen	cob	cob	cob	fine (B-pollen)
	Canary Islands	I-2	3	5	2	2012-06-15						cob	cob	fine (B-pollen)
	Canary Islands	I-2	3	5	3	2012-06-15						cob	cob	fine (B-pollen)
	Canary Islands	I-2	3	5	4	2012-06-15						cob	cob	fine (B-pollen)
	Canary Islands	I-2	3	5	5	2012-06-15						cob	cob	fine (B-pollen)
	Canary Islands	I-2	4	1	1	2012-06-15	TYPICAL	B/cob	B/cob	B-pollen	cob	cob	cob	fine (B-pollen)
	Canary Islands	I-2	4	1	2	2012-06-15						cob	cob	fine (B-pollen)
	Canary Islands	I-2	4	1	3	2012-06-15						cob	cob	fine (B-pollen)
	Canary Islands	I-2	4	1	4	2012-06-15						cob	cob	fine (B-pollen)
	Canary Islands	I-2	4	1	5	2012-06-15						cob	cob	fine (B-pollen)
	Canary Islands	I-2	4	2	1	2012-06-15			B/cob	B-pollen	cob	cob	cob	fine (B-pollen)
	Canary Islands	I-2	4	2	2	2012-06-15						cob	cob	fine (B-pollen)
	Canary Islands	I-2	4	2	3	2012-06-15						cob	cob	fine (B-pollen)
	Canary Islands	I-2	4	2	4	2012-06-15						cob	cob	fine (B-pollen)
	Canary Islands	I-2	4	2	5	2012-06-15						cob	cob	fine (B-pollen)
	Canary Islands	I-2	4	3	1	2012-06-15			B/cob	B-pollen	cob	cob	cob	fine (B-pollen)
	Canary Islands	I-2	4	3	2	2012-06-15						cob	cob	fine (B-pollen)
	Canary Islands	I-2	4	3	3	2012-06-15						cob	cob	fine (B-pollen)
	Canary Islands	I-2	4	3	4	2012-06-15						cob	cob	fine (B-pollen)
	Canary Islands	I-2	4	3	5	2012-06-15						cob	cob	fine (B-pollen)
	Canary Islands	I-2	4	4	1	2012-06-15			B/cob	B-pollen	cob	cob	cob	fine (B-pollen)
	Canary Islands	I-2	4	4	2	2012-06-15						cob	cob	fine (B-pollen)
	Canary Islands	I-2	4	4	3	2012-06-15						cob	cob	fine (B-pollen)
	Canary Islands	I-2	4	4	4	2012-06-15						cob	cob	fine (B-pollen)
	Canary Islands	I-2	4	4	5	2012-06-15						cob	cob	fine (B-pollen)
	Canary Islands	I-2	4	5	1	2012-06-15			B/cob	B-pollen	cob	cob	cob	fine (B-pollen)
	Canary Islands	I-2	4	5	2	2012-06-15						cob	cob	fine (B-pollen)
	Canary Islands	I-2	4	5	3	2012-06-15						cob	cob	fine (B-pollen)
	Canary Islands	I-2	4	5	4	2012-06-15						cob	cob	fine (B-pollen)
	Canary Islands	I-2	4	5	5	2012-06-15						cob	cob	fine (B-pollen)
	Canary Islands	I-2	5	1	1	2012-06-15	PREV. UNDESCRIBED	B/var	B/cob	B-pollen	cob	cob	cob	no data
	Canary Islands	I-2	5	1	2	2012-06-15						cob	cob	no data
	Canary Islands	I-2	5	1	3	2012-06-15						cob	cob	no data
	Canary Islands	I-2	5	1	4	2012-06-15						cob	cob	no data
	Canary Islands	I-2	5	1	5	2012-06-15						cob	cob	no data
	Canary Islands	I-2	5	2	1	2012-06-15			B/cob	B-pollen	cob	cob	cob	no data
	Canary Islands	I-2	5	2	2	2012-06-15						cob	cob	no data
	Canary Islands	I-2	5	2	3	2012-06-15						cob	cob	no data
	Canary Islands	I-2	5	2	4	2012-06-15						cob	cob	no data
	Canary Islands	I-2	5	2	5	2012-06-15						cob	cob	no data
	Canary Islands	I-2	5	3	1	2012-06-15			B/cob	B-pollen	cob	cob	cob	no data
	Canary Islands	I-2	5	3	2	2012-06-15						cob	cob	no data
	Canary Islands	I-2	5	3	3	2012-06-15						cob	cob	no data
	Canary Islands	I-2	5	3	4	2012-06-15						cob	cob	no data
	Canary Islands	I-2	5	3	5	2012-06-15						cob	cob	no data
	Canary Islands	I-2	5	4	1	2012-06-15			B/cob	B-pollen	cob	cob	cob	fine (B-pollen)
	Canary Islands	I-2	5	4	2	2012-06-15						cob	cob	fine (B-pollen)
	Canary Islands	I-2	5	4	3	2012-06-15						cob	cob	fine (B-pollen)
	Canary Islands	I-2	5	4	4	2012-06-15						cob	cob	fine (B-pollen)
	Canary Islands	I-2	5	4	5	2012-06-15						cob	cob	fine (B-pollen)
	Canary Islands	I-2	5	5	1	2012-06-15			B/pap	B-pollen	pap	pap	pap	fine (B-pollen)
	Canary Islands	I-2	5	5	2	2012-06-15						pap	pap	fine (B-pollen)
	Canary Islands	I-2	5	5	3	2012-06-15						pap	pap	fine (B-pollen)
	Canary Islands	I-2	5	5	4	2012-06-15						pap	pap	fine (B-pollen)
	Canary Islands	I-2	5	5	5	2012-06-15						pap	pap	fine (B-pollen)
	Canary Islands	I-2	6	1	1	2012-06-15	PREV. UNDESCRIBED	NA	NA	NA	pap	pap	pap	no data
	Canary Islands	I-2	6	1	2	2012-06-15						pap	pap	no data
	Canary Islands	I-2	6	1	3	2012-06-15						pap	pap	no data
	Canary Islands	I-2	6	1	4	2012-06-15						pap	pap	no data
	Canary Islands	I-2	6	1	5	2012-06-15						pap	pap	no data
	Canary Islands	I-2	6	2	1	2012-06-15			NA	NA	cob	cob	cob	no data
	Canary Islands	I-2	6	2	2	2012-06-15						cob	cob	no data
	Canary Islands	I-2	6	2	3	2012-06-15						cob	cob	no data
	Canary Islands	I-2	6	2	4	2012-06-15						cob	cob	no data
	Canary Islands	I-2	6	2	5	2012-06-15						cob	cob	no data
	Canary Islands	I-2	6	3	1	2012-06-15			NA	NA	cob	cob	cob	no data
	Canary Islands	I-2	6	3	2	2012-06-15						cob	cob	no data
	Canary Islands	I-2	6	3	3	2012-06-15						cob	cob	no data
	Canary Islands	I-2	6	3	4	2012-06-15						cob	cob	no data
	Canary Islands	I-2	6	3	5	2012-06-15						cob	cob	no data
	Canary Islands	I-2	6	4	1	2012-06-15			NA	NA	cob	cob	cob	no data
	Canary Islands	I-2	6	4	2	2012-06-15						cob	cob	no data
	Canary Islands	I-2	6	4	3	2012-06-15						cob	cob	no data
	Canary Islands	I-2	6	4	4	2012-06-15						cob	cob	no data
	Canary Islands	I-2	6	4	5	2012-06-15						cob	cob	no data
	Canary Islands	I-2	6	5	1	2012-06-15			NA	NA	cob	cob	cob	no data
	Canary Islands	I-2	6	5	2	2012-06-15						cob	cob	no data
	Canary Islands	I-2	6	5	3	2012-06-15						cob	cob	no data
	Canary Islands	I-2	6	5	4	2012-06-15						cob	cob	no data
	Canary Islands	I-2	6	5	5	2012-06-15						cob	cob	no data
	Canary Islands	I-2	7	1	1	2012-06-15	NA	NA	NA	NA	cob	cob	cob	no data
	Canary Islands	I-2	7	1	2	2012-06-15						cob	cob	no data
	Canary Islands	I-2	7	1	3	2012-06-15						cob	cob	no data
	Canary Islands	I-2	7	1	4	2012-06-15						cob	cob	no data
	Canary Islands	I-2	7	1	5	2012-06-15						cob	cob	no data
	Canary Islands	I-2	7	2	1	2012-06-15			NA	NA	cob	cob	cob	no data
	Canary Islands	I-2	7	2	2	2012-06-15						cob	cob	no data
	Canary Islands	I-2	7	2	3	2012-06-15						cob	cob	no data
	Canary Islands	I-2	7	2	4	2012-06-15						cob	cob	no data
	Canary Islands	I-2	7	2	5	2012-06-15						cob	cob	no data
	Canary Islands	I-2	7	3	1	2012-06-15			NA	NA	cob	cob	cob	no data
	Canary Islands	I-2	7	3	2	2012-06-15						cob	cob	no data
	Canary Islands	I-2	7	3	3	2012-06-15						cob	cob	no data
	Canary Islands	I-2	7	3	4	2012-06-15						cob	cob	no data
	Canary Islands	I-2	7	3	5	2012-06-15						cob	cob	no data
	Canary Islands	I-2	7	4	1	2012-06-15			NA	NA	cob	cob	cob	no data
	Canary Islands	I-2	7	4	2	2012-06-15						cob	cob	no data
	Canary Islands	I-2	7	4	3	2012-06-15						cob	cob	no data
	Canary Islands	I-2	7	4	4	2012-06-15						cob	cob	no data
	Canary Islands	I-2	7	4	5	2012-06-15						cob	cob	no data
	Canary Islands	I-2	7	5	1	2012-06-15			NA	NA	cob	cob	cob	no data
	Canary Islands	I-2	7	5	2	2012-06-15						cob	cob	no data
	Canary Islands	I-2	7	5	3	2012-06-15						cob	cob	no data
	Canary Islands	I-2	7	5	4	2012-06-15						cob	cob	no data
	Canary Islands	I-2	7	5	5	2012-06-15						cob	cob	no data
	Canary Islands	I-2	8	1	1	2012-06-15	TYPICAL	A/cob	A/cob	A-pollen	cob	cob	cob	coarse (A-pollen)
	Canary Islands	I-2	8	1	2	2012-06-15						cob	cob	coarse (A-pollen)
	Canary Islands	I-2	8	1	3	2012-06-15						cob	cob	coarse (A-pollen)
	Canary Islands	I-2	8	1	4	2012-06-15						cob	cob	coarse (A-pollen)
	Canary Islands	I-2	8	1	5	2012-06-15						cob	cob	coarse (A-pollen)
	Canary Islands	I-2	8	2	1	2012-06-15			A/cob	A-pollen	cob	cob	cob	coarse (A-pollen)
	Canary Islands	I-2	8	2	2	2012-06-15						cob	cob	coarse (A-pollen)
	Canary Islands	I-2	8	2	3	2012-06-15						cob	cob	coarse (A-pollen)
	Canary Islands	I-2	8	2	4	2012-06-15						cob	cob	coarse (A-pollen)
	Canary Islands	I-2	8	2	5	2012-06-15						cob	cob	coarse (A-pollen)
	Canary Islands	I-2	8	3	1	2012-06-15			A/cob	A-pollen	cob	cob	cob	coarse (A-pollen)
	Canary Islands	I-2	8	3	2	2012-06-15						cob	cob	coarse (A-pollen)
	Canary Islands	I-2	8	3	3	2012-06-15						cob	cob	coarse (A-pollen)
	Canary Islands	I-2	8	3	4	2012-06-15						cob	cob	coarse (A-pollen)
	Canary Islands	I-2	8	3	5	2012-06-15						cob	cob	coarse (A-pollen)
	Canary Islands	I-2	8	4	1	2012-06-15			A/cob	A-pollen	cob	cob	cob	coarse (A-pollen)
	Canary Islands	I-2	8	4	2	2012-06-15						cob	cob	coarse (A-pollen)
	Canary Islands	I-2	8	4	3	2012-06-15						cob	cob	coarse (A-pollen)
	Canary Islands	I-2	8	4	4	2012-06-15						cob	cob	coarse (A-pollen)
	Canary Islands	I-2	8	4	5	2012-06-15						cob	cob	coarse (A-pollen)
	Canary Islands	I-2	8	5	1	2012-06-15			A/cob	A-pollen	cob	cob	cob	coarse (A-pollen)
	Canary Islands	I-2	8	5	2	2012-06-15						cob	cob	coarse (A-pollen)
	Canary Islands	I-2	8	5	3	2012-06-15						cob	cob	coarse (A-pollen)
	Canary Islands	I-2	8	5	4	2012-06-15						cob	cob	coarse (A-pollen)
	Canary Islands	I-2	8	5	5	2012-06-15						cob	cob	coarse (A-pollen)
	Canary Islands	I-2	9	1	1	2012-06-15	TYPICAL	A/cob	A/cob	A-pollen	cob	cob	cob	coarse (A-pollen)
	Canary Islands	I-2	9	1	2	2012-06-15						cob	cob	coarse (A-pollen)
	Canary Islands	I-2	9	1	3	2012-06-15						cob	cob	coarse (A-pollen)
	Canary Islands	I-2	9	1	4	2012-06-15						cob	cob	coarse (A-pollen)
	Canary Islands	I-2	9	1	5	2012-06-15						cob	cob	coarse (A-pollen)
	Canary Islands	I-2	9	2	1	2012-06-15			A/cob	A-pollen	cob	cob	cob	coarse (A-pollen)
	Canary Islands	I-2	9	2	2	2012-06-15						cob	cob	coarse (A-pollen)
	Canary Islands	I-2	9	2	3	2012-06-15						cob	cob	coarse (A-pollen)
	Canary Islands	I-2	9	2	4	2012-06-15						cob	cob	coarse (A-pollen)
	Canary Islands	I-2	9	2	5	2012-06-15						cob	cob	coarse (A-pollen)
	Canary Islands	I-2	9	3	1	2012-06-15			A/cob	A-pollen	cob	cob	cob	coarse (A-pollen)
	Canary Islands	I-2	9	3	2	2012-06-15						cob	cob	coarse (A-pollen)
	Canary Islands	I-2	9	3	3	2012-06-15						cob	cob	coarse (A-pollen)
	Canary Islands	I-2	9	3	4	2012-06-15						cob	cob	coarse (A-pollen)
	Canary Islands	I-2	9	3	5	2012-06-15						cob	cob	coarse (A-pollen)
	Canary Islands	I-2	9	4	1	2012-06-15			A/cob	A-pollen	cob	cob	cob	coarse (A-pollen)
	Canary Islands	I-2	9	4	2	2012-06-15						cob	cob	coarse (A-pollen)
	Canary Islands	I-2	9	4	3	2012-06-15						cob	cob	coarse (A-pollen)
	Canary Islands	I-2	9	4	4	2012-06-15						cob	cob	coarse (A-pollen)
	Canary Islands	I-2	9	4	5	2012-06-15						cob	cob	coarse (A-pollen)
	Canary Islands	I-2	9	5	1	2012-06-15			A/cob	A-pollen	cob	cob	cob	coarse (A-pollen)
	Canary Islands	I-2	9	5	2	2012-06-15						cob	cob	coarse (A-pollen)
	Canary Islands	I-2	9	5	3	2012-06-15						cob	cob	coarse (A-pollen)
	Canary Islands	I-2	9	5	4	2012-06-15						cob	cob	coarse (A-pollen)
	Canary Islands	I-2	9	5	5	2012-06-15						cob	cob	coarse (A-pollen)
	Canary Islands	I-2	10	1	1	2012-06-15	TYPICAL	B/cob	B/cob	B-pollen	cob	cob	cob	fine (B-pollen)
	Canary Islands	I-2	10	1	2	2012-06-15						cob	cob	fine (B-pollen)
	Canary Islands	I-2	10	1	3	2012-06-15						cob	cob	fine (B-pollen)
	Canary Islands	I-2	10	1	4	2012-06-15						cob	cob	fine (B-pollen)
	Canary Islands	I-2	10	1	5	2012-06-15						cob	cob	fine (B-pollen)
	Canary Islands	I-2	10	2	1	2012-06-15			B/cob	B-pollen	cob	cob	cob	fine (B-pollen)
	Canary Islands	I-2	10	2	2	2012-06-15						cob	cob	fine (B-pollen)
	Canary Islands	I-2	10	2	3	2012-06-15						cob	cob	fine (B-pollen)
	Canary Islands	I-2	10	2	4	2012-06-15						cob	cob	fine (B-pollen)
	Canary Islands	I-2	10	2	5	2012-06-15						cob	cob	fine (B-pollen)
	Canary Islands	I-2	10	3	1	2012-06-15			B/cob	B-pollen	cob	cob	cob	fine (B-pollen)
	Canary Islands	I-2	10	3	2	2012-06-15						cob	cob	fine (B-pollen)
	Canary Islands	I-2	10	3	3	2012-06-15						cob	cob	fine (B-pollen)
	Canary Islands	I-2	10	3	4	2012-06-15						cob	cob	fine (B-pollen)
	Canary Islands	I-2	10	3	5	2012-06-15						cob	cob	fine (B-pollen)
	Canary Islands	I-2	10	4	1	2012-06-15			B/cob	B-pollen	cob	cob	cob	fine (B-pollen)
	Canary Islands	I-2	10	4	2	2012-06-15						cob	cob	fine (B-pollen)
	Canary Islands	I-2	10	4	3	2012-06-15						cob	cob	fine (B-pollen)
	Canary Islands	I-2	10	4	4	2012-06-15						cob	cob	fine (B-pollen)
	Canary Islands	I-2	10	4	5	2012-06-15						cob	cob	fine (B-pollen)
	Canary Islands	I-2	10	5	1	2012-06-15			B/cob	B-pollen	cob	cob	cob	fine (B-pollen)
	Canary Islands	I-2	10	5	2	2012-06-15						cob	cob	fine (B-pollen)
	Canary Islands	I-2	10	5	3	2012-06-15						cob	cob	fine (B-pollen)
	Canary Islands	I-2	10	5	4	2012-06-15						cob	cob	fine (B-pollen)
	Canary Islands	I-2	10	5	5	2012-06-15						cob	cob	fine (B-pollen)
	Canary Islands	I-2	11	1	1	2012-06-15	TYPICAL	A/cob	A/cob	A-pollen	cob	cob	cob	coarse (A-pollen)
	Canary Islands	I-2	11	1	2	2012-06-15						cob	cob	coarse (A-pollen)
	Canary Islands	I-2	11	1	3	2012-06-15						cob	cob	coarse (A-pollen)
	Canary Islands	I-2	11	1	4	2012-06-15						cob	cob	coarse (A-pollen)
	Canary Islands	I-2	11	1	5	2012-06-15						cob	cob	coarse (A-pollen)
	Canary Islands	I-2	11	2	1	2012-06-15			A/cob	A-pollen	cob	cob	cob	coarse (A-pollen)
	Canary Islands	I-2	11	2	2	2012-06-15						cob	cob	coarse (A-pollen)
	Canary Islands	I-2	11	2	3	2012-06-15						cob	cob	coarse (A-pollen)
	Canary Islands	I-2	11	2	4	2012-06-15						cob	cob	coarse (A-pollen)
	Canary Islands	I-2	11	2	5	2012-06-15						cob	cob	coarse (A-pollen)
	Canary Islands	I-2	11	3	1	2012-06-15			A/cob	A-pollen	cob	cob	cob	coarse (A-pollen)
	Canary Islands	I-2	11	3	2	2012-06-15						cob	cob	coarse (A-pollen)
	Canary Islands	I-2	11	3	3	2012-06-15						cob	cob	coarse (A-pollen)
	Canary Islands	I-2	11	3	4	2012-06-15						cob	cob	coarse (A-pollen)
	Canary Islands	I-2	11	3	5	2012-06-15						cob	cob	coarse (A-pollen)
	Canary Islands	I-2	11	4	1	2012-06-15			A/cob	A-pollen	cob	cob	cob	coarse (A-pollen)
	Canary Islands	I-2	11	4	2	2012-06-15						cob	cob	coarse (A-pollen)
	Canary Islands	I-2	11	4	3	2012-06-15						cob	cob	coarse (A-pollen)
	Canary Islands	I-2	11	4	4	2012-06-15						cob	cob	coarse (A-pollen)
	Canary Islands	I-2	11	4	5	2012-06-15						cob	cob	coarse (A-pollen)
	Canary Islands	I-2	11	5	1	2012-06-15			A/cob	A-pollen	cob	cob	cob	coarse (A-pollen)
	Canary Islands	I-2	11	5	2	2012-06-15						cob	cob	coarse (A-pollen)
	Canary Islands	I-2	11	5	3	2012-06-15						cob	cob	coarse (A-pollen)
	Canary Islands	I-2	11	5	4	2012-06-15						cob	cob	coarse (A-pollen)
	Canary Islands	I-2	11	5	5	2012-06-15						cob	cob	coarse (A-pollen)
	Canary Islands	I-2	12	1	1	2012-06-15	TYPICAL	A/cob	A/cob	A-pollen	cob	cob	cob	coarse (A-pollen)
	Canary Islands	I-2	12	1	2	2012-06-15						cob	cob	coarse (A-pollen)
	Canary Islands	I-2	12	1	3	2012-06-15						cob	cob	coarse (A-pollen)
	Canary Islands	I-2	12	1	4	2012-06-15						cob	cob	coarse (A-pollen)
	Canary Islands	I-2	12	1	5	2012-06-15						cob	cob	coarse (A-pollen)
	Canary Islands	I-2	12	2	1	2012-06-15			A/cob	A-pollen	cob	cob	cob	coarse (A-pollen)
	Canary Islands	I-2	12	2	2	2012-06-15						cob	cob	coarse (A-pollen)
	Canary Islands	I-2	12	2	3	2012-06-15						cob	cob	coarse (A-pollen)
	Canary Islands	I-2	12	2	4	2012-06-15						cob	cob	coarse (A-pollen)
	Canary Islands	I-2	12	2	5	2012-06-15						cob	cob	coarse (A-pollen)
	Canary Islands	I-2	12	3	1	2012-06-15			A/cob	A-pollen	cob	cob	cob	coarse (A-pollen)
	Canary Islands	I-2	12	3	2	2012-06-15						cob	cob	coarse (A-pollen)
	Canary Islands	I-2	12	3	3	2012-06-15						cob	cob	coarse (A-pollen)
	Canary Islands	I-2	12	3	4	2012-06-15						cob	cob	coarse (A-pollen)
	Canary Islands	I-2	12	3	5	2012-06-15						cob	cob	coarse (A-pollen)
	Canary Islands	I-2	12	4	1	2012-06-15			A/cob	A-pollen	cob	cob	cob	coarse (A-pollen)
	Canary Islands	I-2	12	4	2	2012-06-15						cob	cob	coarse (A-pollen)
	Canary Islands	I-2	12	4	3	2012-06-15						cob	cob	coarse (A-pollen)
	Canary Islands	I-2	12	4	4	2012-06-15						cob	cob	coarse (A-pollen)
	Canary Islands	I-2	12	4	5	2012-06-15						cob	cob	coarse (A-pollen)
	Canary Islands	I-2	13	1	1	2012-06-15	PREV. UNDESCRIBED	B/var	B/cob	B-pollen	cob	cob	cob	no data
	Canary Islands	I-2	13	1	2	2012-06-15						cob	cob	no data
	Canary Islands	I-2	13	1	3	2012-06-15						cob	cob	no data
	Canary Islands	I-2	13	1	4	2012-06-15						cob	cob	no data
	Canary Islands	I-2	13	1	5	2012-06-15						cob	cob	no data
	Canary Islands	I-2	13	2	1	2012-06-15			B/cob	B-pollen	cob	cob	cob	no data
	Canary Islands	I-2	13	2	2	2012-06-15						cob	cob	no data
	Canary Islands	I-2	13	2	3	2012-06-15						cob	cob	no data
	Canary Islands	I-2	13	2	4	2012-06-15						cob	cob	no data
	Canary Islands	I-2	13	2	5	2012-06-15						cob	cob	no data
	Canary Islands	I-2	13	3	1	2012-06-15			B/cob	B-pollen	cob	cob	cob	no data
	Canary Islands	I-2	13	3	2	2012-06-15						cob	cob	no data
	Canary Islands	I-2	13	3	3	2012-06-15						cob	cob	no data
	Canary Islands	I-2	13	3	4	2012-06-15						cob	cob	no data
	Canary Islands	I-2	13	3	5	2012-06-15						cob	cob	no data
	Canary Islands	I-2	13	4	1	2012-06-15			B/cob	B-pollen	cob	cob	cob	no data
	Canary Islands	I-2	13	4	2	2012-06-15						cob	cob	no data
	Canary Islands	I-2	13	4	3	2012-06-15						cob	cob	no data
	Canary Islands	I-2	13	4	4	2012-06-15						cob	cob	no data
	Canary Islands	I-2	13	4	5	2012-06-15						cob	cob	no data
	Canary Islands	I-2	13	5	1	2012-06-15			B/pap	B-pollen	pap	pap	pap	fine (B-pollen)
	Canary Islands	I-2	13	5	2	2012-06-15						pap	pap	fine (B-pollen)
	Canary Islands	I-2	13	5	3	2012-06-15						pap	pap	fine (B-pollen)
	Canary Islands	I-2	13	5	4	2012-06-15						pap	pap	fine (B-pollen)
	Canary Islands	I-2	13	5	5	2012-06-15						pap	pap	fine (B-pollen)
	Canary Islands	I-2	14	1	1	2012-06-15	PREV. UNDESCRIBED	NA	NA	NA	var	var	cob + int	no data
	Canary Islands	I-2	14	1	2	2012-06-15						var	cob + int	no data
	Canary Islands	I-2	14	1	3	2012-06-15						var	cob + int	no data
	Canary Islands	I-2	14	1	4	2012-06-15						var	cob + int	no data
	Canary Islands	I-2	14	1	5	2012-06-15						var	cob + int	no data
	Canary Islands	I-2	14	2	1	2012-06-15			NA	NA	cob	cob	cob	no data
	Canary Islands	I-2	14	2	2	2012-06-15						cob	cob	no data
	Canary Islands	I-2	14	2	3	2012-06-15						cob	cob	no data
	Canary Islands	I-2	14	2	4	2012-06-15						cob	cob	no data
	Canary Islands	I-2	14	2	5	2012-06-15						cob	cob	no data
	Canary Islands	I-2	14	3	1	2012-06-15			NA	NA	var	var	pap + cob	no data
	Canary Islands	I-2	14	3	2	2012-06-15						var	pap + cob	no data
	Canary Islands	I-2	14	3	3	2012-06-15						var	pap + cob	no data
	Canary Islands	I-2	14	3	4	2012-06-15						var	pap + cob	no data
	Canary Islands	I-2	14	3	5	2012-06-15						var	pap + cob	no data
	Canary Islands	I-2	14	4	1	2012-06-15			NA	NA	var	var	pap + int + cob	no data
	Canary Islands	I-2	14	4	2	2012-06-15						var	pap + int + cob	no data
	Canary Islands	I-2	14	4	3	2012-06-15						var	pap + int + cob	no data
	Canary Islands	I-2	14	4	4	2012-06-15						var	pap + int + cob	no data
	Canary Islands	I-2	14	4	5	2012-06-15						var	pap + int + cob	no data
	Canary Islands	I-2	14	5	1	2012-06-15			NA	NA	cob	cob	cob	no data
	Canary Islands	I-2	14	5	2	2012-06-15						cob	cob	no data
	Canary Islands	I-2	14	5	3	2012-06-15						cob	cob	no data
	Canary Islands	I-2	14	5	4	2012-06-15						cob	cob	no data
	Canary Islands	I-2	14	5	5	2012-06-15						cob	cob	no data
	Canary Islands	I-2	15	1	1	2012-06-15	PREV. UNDESCRIBED	A/var	A/cob	A-pollen	cob	cob	cob	coarse (A-pollen)
	Canary Islands	I-2	15	1	2	2012-06-15						cob	cob	coarse (A-pollen)
	Canary Islands	I-2	15	1	3	2012-06-15						cob	cob	coarse (A-pollen)
	Canary Islands	I-2	15	1	4	2012-06-15						cob	cob	coarse (A-pollen)
	Canary Islands	I-2	15	1	5	2012-06-15						cob	cob	coarse (A-pollen)
	Canary Islands	I-2	15	2	1	2012-06-15			A/cob	A-pollen	cob	cob	cob	coarse (A-pollen)
	Canary Islands	I-2	15	2	2	2012-06-15						cob	cob	coarse (A-pollen)
	Canary Islands	I-2	15	2	3	2012-06-15						cob	cob	coarse (A-pollen)
	Canary Islands	I-2	15	2	4	2012-06-15						cob	cob	coarse (A-pollen)
	Canary Islands	I-2	15	2	5	2012-06-15						cob	cob	coarse (A-pollen)
	Canary Islands	I-2	15	3	1	2012-06-15			A/cob	A-pollen	cob	cob	cob	coarse (A-pollen)
	Canary Islands	I-2	15	3	2	2012-06-15						cob	cob	coarse (A-pollen)
	Canary Islands	I-2	15	3	3	2012-06-15						cob	cob	coarse (A-pollen)
	Canary Islands	I-2	15	3	4	2012-06-15						cob	cob	coarse (A-pollen)
	Canary Islands	I-2	15	3	5	2012-06-15						cob	cob	coarse (A-pollen)
	Canary Islands	I-2	15	4	1	2012-06-15			A/cob	A-pollen	cob	cob	cob	coarse (A-pollen)
	Canary Islands	I-2	15	4	2	2012-06-15						cob	cob	coarse (A-pollen)
	Canary Islands	I-2	15	4	3	2012-06-15						cob	cob	coarse (A-pollen)
	Canary Islands	I-2	15	4	4	2012-06-15						cob	cob	coarse (A-pollen)
	Canary Islands	I-2	15	4	5	2012-06-15						cob	cob	coarse (A-pollen)
	Canary Islands	I-2	15	5	1	2012-06-15			A/var	A-pollen	var	var	cob + int	coarse (A-pollen)
	Canary Islands	I-2	15	5	2	2012-06-15						var	cob + int	coarse (A-pollen)
	Canary Islands	I-2	15	5	3	2012-06-15						var	cob + int	coarse (A-pollen)
	Canary Islands	I-2	15	5	4	2012-06-15						var	cob + int	coarse (A-pollen)
	Canary Islands	I-2	15	5	5	2012-06-15						var	cob + int	coarse (A-pollen)
	Canary Islands	I-2	16	1	1	2012-06-15	TYPICAL	A/cob	A/cob	A-pollen	cob	cob	cob	coarse (A-pollen)
	Canary Islands	I-2	16	1	2	2012-06-15						cob	cob	coarse (A-pollen)
	Canary Islands	I-2	16	1	3	2012-06-15						cob	cob	coarse (A-pollen)
	Canary Islands	I-2	16	1	4	2012-06-15						cob	cob	coarse (A-pollen)
	Canary Islands	I-2	16	1	5	2012-06-15						cob	cob	coarse (A-pollen)
	Canary Islands	I-2	16	2	1	2012-06-15			A/cob	A-pollen	cob	cob	cob	coarse (A-pollen)
	Canary Islands	I-2	16	2	2	2012-06-15						cob	cob	coarse (A-pollen)
	Canary Islands	I-2	16	2	3	2012-06-15						cob	cob	coarse (A-pollen)
	Canary Islands	I-2	16	2	4	2012-06-15						cob	cob	coarse (A-pollen)
	Canary Islands	I-2	16	2	5	2012-06-15						cob	cob	coarse (A-pollen)
	Canary Islands	I-2	16	3	1	2012-06-15			A/cob	A-pollen	cob	cob	cob	coarse (A-pollen)
	Canary Islands	I-2	16	3	2	2012-06-15						cob	cob	coarse (A-pollen)
	Canary Islands	I-2	16	3	3	2012-06-15						cob	cob	coarse (A-pollen)
	Canary Islands	I-2	16	3	4	2012-06-15						cob	cob	coarse (A-pollen)
	Canary Islands	I-2	16	3	5	2012-06-15						cob	cob	coarse (A-pollen)
	Canary Islands	I-2	16	4	1	2012-06-15			A/cob	A-pollen	cob	cob	cob	coarse (A-pollen)
	Canary Islands	I-2	16	4	2	2012-06-15						cob	cob	coarse (A-pollen)
	Canary Islands	I-2	16	4	3	2012-06-15						cob	cob	coarse (A-pollen)
	Canary Islands	I-2	16	4	4	2012-06-15						cob	cob	coarse (A-pollen)
	Canary Islands	I-2	16	4	5	2012-06-15						cob	cob	coarse (A-pollen)
	Canary Islands	I-2	16	5	1	2012-06-15			A/cob	A-pollen	cob	cob	cob	coarse (A-pollen)
	Canary Islands	I-2	16	5	2	2012-06-15						cob	cob	coarse (A-pollen)
	Canary Islands	I-2	16	5	3	2012-06-15						cob	cob	coarse (A-pollen)
	Canary Islands	I-2	16	5	4	2012-06-15						cob	cob	coarse (A-pollen)
	Canary Islands	I-2	16	5	5	2012-06-15						cob	cob	coarse (A-pollen)
	Canary Islands	I-2	17	1	1	2012-06-15	TYPICAL	A/cob	A/cob	A-pollen	cob	cob	cob	coarse (A-pollen)
	Canary Islands	I-2	17	1	2	2012-06-15						cob	cob	coarse (A-pollen)
	Canary Islands	I-2	17	1	3	2012-06-15						cob	cob	coarse (A-pollen)
	Canary Islands	I-2	17	1	4	2012-06-15						cob	cob	coarse (A-pollen)
	Canary Islands	I-2	17	1	5	2012-06-15						cob	cob	coarse (A-pollen)
	Canary Islands	I-2	17	2	1	2012-06-15			A/cob	A-pollen	cob	cob	cob	coarse (A-pollen)
	Canary Islands	I-2	17	2	2	2012-06-15						cob	cob	coarse (A-pollen)
	Canary Islands	I-2	17	2	3	2012-06-15						cob	cob	coarse (A-pollen)
	Canary Islands	I-2	17	2	4	2012-06-15						cob	cob	coarse (A-pollen)
	Canary Islands	I-2	17	2	5	2012-06-15						cob	cob	coarse (A-pollen)
	Canary Islands	I-2	17	3	1	2012-06-15			A/cob	A-pollen	cob	cob	cob	coarse (A-pollen)
	Canary Islands	I-2	17	3	2	2012-06-15						cob	cob	coarse (A-pollen)
	Canary Islands	I-2	17	3	3	2012-06-15						cob	cob	coarse (A-pollen)
	Canary Islands	I-2	17	3	4	2012-06-15						cob	cob	coarse (A-pollen)
	Canary Islands	I-2	17	3	5	2012-06-15						cob	cob	coarse (A-pollen)
	Canary Islands	I-2	17	4	1	2012-06-15			A/cob	A-pollen	cob	cob	cob	coarse (A-pollen)
	Canary Islands	I-2	17	4	2	2012-06-15						cob	cob	coarse (A-pollen)
	Canary Islands	I-2	17	4	3	2012-06-15						cob	cob	coarse (A-pollen)
	Canary Islands	I-2	17	4	4	2012-06-15						cob	cob	coarse (A-pollen)
	Canary Islands	I-2	17	4	5	2012-06-15						cob	cob	coarse (A-pollen)
	Canary Islands	I-2	17	5	1	2012-06-15			A/cob	A-pollen	cob	cob	cob	coarse (A-pollen)
	Canary Islands	I-2	17	5	2	2012-06-15						cob	cob	coarse (A-pollen)
	Canary Islands	I-2	17	5	3	2012-06-15						cob	cob	coarse (A-pollen)
	Canary Islands	I-2	17	5	4	2012-06-15						cob	cob	coarse (A-pollen)
	Canary Islands	I-2	17	5	5	2012-06-15						cob	cob	coarse (A-pollen)
	Canary Islands	I-2	18	1	1	2012-06-15	TYPICAL	A/cob	A/cob	A-pollen	cob	cob	cob	coarse (A-pollen)
	Canary Islands	I-2	18	1	2	2012-06-15						cob	cob	coarse (A-pollen)
	Canary Islands	I-2	18	1	3	2012-06-15						cob	cob	coarse (A-pollen)
	Canary Islands	I-2	18	1	4	2012-06-15						cob	cob	coarse (A-pollen)
	Canary Islands	I-2	18	1	5	2012-06-15						cob	cob	coarse (A-pollen)
	Canary Islands	I-2	18	2	1	2012-06-15			A/cob	A-pollen	cob	cob	cob	coarse (A-pollen)
	Canary Islands	I-2	18	2	2	2012-06-15						cob	cob	coarse (A-pollen)
	Canary Islands	I-2	18	2	3	2012-06-15						cob	cob	coarse (A-pollen)
	Canary Islands	I-2	18	2	4	2012-06-15						cob	cob	coarse (A-pollen)
	Canary Islands	I-2	18	2	5	2012-06-15						cob	cob	coarse (A-pollen)
	Canary Islands	I-2	18	3	1	2012-06-15			A/cob	A-pollen	cob	cob	cob	coarse (A-pollen)
	Canary Islands	I-2	18	3	2	2012-06-15						cob	cob	coarse (A-pollen)
	Canary Islands	I-2	18	3	3	2012-06-15						cob	cob	coarse (A-pollen)
	Canary Islands	I-2	18	3	4	2012-06-15						cob	cob	coarse (A-pollen)
	Canary Islands	I-2	18	3	5	2012-06-15						cob	cob	coarse (A-pollen)
	Canary Islands	I-2	18	4	1	2012-06-15			A/cob	A-pollen	cob	cob	cob	coarse (A-pollen)
	Canary Islands	I-2	18	4	2	2012-06-15						cob	cob	coarse (A-pollen)
	Canary Islands	I-2	18	4	3	2012-06-15						cob	cob	coarse (A-pollen)
	Canary Islands	I-2	18	4	4	2012-06-15						cob	cob	coarse (A-pollen)
	Canary Islands	I-2	18	4	5	2012-06-15						cob	cob	coarse (A-pollen)
	Canary Islands	I-2	18	5	1	2012-06-15			A/cob	A-pollen	cob	cob	cob	coarse (A-pollen)
	Canary Islands	I-2	18	5	2	2012-06-15						cob	cob	coarse (A-pollen)
	Canary Islands	I-2	18	5	3	2012-06-15						cob	cob	coarse (A-pollen)
	Canary Islands	I-2	18	5	4	2012-06-15						cob	cob	coarse (A-pollen)
	Canary Islands	I-2	18	5	5	2012-06-15						cob	cob	coarse (A-pollen)
	Canary Islands	I-2	19	1	1	2012-06-15	PREV. UNDESCRIBED	A/var	A/pap	A-pollen	pap	pap	pap	coarse (A-pollen)
	Canary Islands	I-2	19	1	2	2012-06-15						pap	pap	coarse (A-pollen)
	Canary Islands	I-2	19	1	3	2012-06-15						pap	pap	coarse (A-pollen)
	Canary Islands	I-2	19	1	4	2012-06-15						pap	pap	coarse (A-pollen)
	Canary Islands	I-2	19	1	5	2012-06-15						pap	pap	coarse (A-pollen)
	Canary Islands	I-2	19	2	1	2012-06-15			A/var	A-pollen	var	var	pap + cob	coarse (A-pollen)
	Canary Islands	I-2	19	2	2	2012-06-15						var	pap + cob	coarse (A-pollen)
	Canary Islands	I-2	19	2	3	2012-06-15						var	pap + cob	coarse (A-pollen)
	Canary Islands	I-2	19	2	4	2012-06-15						var	pap + cob	coarse (A-pollen)
	Canary Islands	I-2	19	2	5	2012-06-15						var	pap + cob	coarse (A-pollen)
	Canary Islands	I-2	19	3	1	2012-06-15			A/var	A-pollen	var	var	pap + cob	coarse (A-pollen)
	Canary Islands	I-2	19	3	2	2012-06-15						var	pap + cob	coarse (A-pollen)
	Canary Islands	I-2	19	3	3	2012-06-15						var	pap + cob	coarse (A-pollen)
	Canary Islands	I-2	19	3	4	2012-06-15						var	pap + cob	coarse (A-pollen)
	Canary Islands	I-2	19	3	5	2012-06-15						var	pap + cob	coarse (A-pollen)
	Canary Islands	I-2	19	4	1	2012-06-15			A/var	A-pollen	var	var	pap + cob	no data
	Canary Islands	I-2	19	4	2	2012-06-15						var	pap + cob	no data
	Canary Islands	I-2	19	4	3	2012-06-15						var	pap + cob	no data
	Canary Islands	I-2	19	4	4	2012-06-15						var	pap + cob	no data
	Canary Islands	I-2	19	4	5	2012-06-15						var	pap + cob	no data
	Canary Islands	I-2	19	5	1	2012-06-15			A/pap	A-pollen	pap	pap	pap	coarse (A-pollen)
	Canary Islands	I-2	19	5	2	2012-06-15						pap	pap	coarse (A-pollen)
	Canary Islands	I-2	19	5	3	2012-06-15						pap	pap	coarse (A-pollen)
	Canary Islands	I-2	19	5	4	2012-06-15						pap	pap	coarse (A-pollen)
	Canary Islands	I-2	19	5	5	2012-06-15						pap	pap	coarse (A-pollen)
	Canary Islands	I-2	20	1	1	2012-06-15	PREV. UNDESCRIBED	A/var	A/var	A-pollen	var	var	cob + int	no data
	Canary Islands	I-2	20	1	2	2012-06-15						var	cob + int	no data
	Canary Islands	I-2	20	1	3	2012-06-15						var	cob + int	no data
	Canary Islands	I-2	20	1	4	2012-06-15						var	cob + int	no data
	Canary Islands	I-2	20	1	5	2012-06-15						var	cob + int	no data
	Canary Islands	I-2	20	2	1	2012-06-15			A/cob	A-pollen	cob	cob	cob	coarse (A-pollen)
	Canary Islands	I-2	20	2	2	2012-06-15						cob	cob	coarse (A-pollen)
	Canary Islands	I-2	20	2	3	2012-06-15						cob	cob	coarse (A-pollen)
	Canary Islands	I-2	20	2	4	2012-06-15						cob	cob	coarse (A-pollen)
	Canary Islands	I-2	20	2	5	2012-06-15						cob	cob	coarse (A-pollen)
	Canary Islands	I-2	20	3	1	2012-06-15			A/cob	A-pollen	cob	cob	cob	coarse (A-pollen)
	Canary Islands	I-2	20	3	2	2012-06-15						cob	cob	coarse (A-pollen)
	Canary Islands	I-2	20	3	3	2012-06-15						cob	cob	coarse (A-pollen)
	Canary Islands	I-2	20	3	4	2012-06-15						cob	cob	coarse (A-pollen)
	Canary Islands	I-2	20	3	5	2012-06-15						cob	cob	coarse (A-pollen)
	Canary Islands	I-2	20	4	1	2012-06-15			A/cob	A-pollen	cob	cob	cob	coarse (A-pollen)
	Canary Islands	I-2	20	4	2	2012-06-15						cob	cob	coarse (A-pollen)
	Canary Islands	I-2	20	4	3	2012-06-15						cob	cob	coarse (A-pollen)
	Canary Islands	I-2	20	4	4	2012-06-15						cob	cob	coarse (A-pollen)
	Canary Islands	I-2	20	4	5	2012-06-15						cob	cob	coarse (A-pollen)
	Canary Islands	I-2	20	5	1	2012-06-15			A/cob	A-pollen	cob	cob	cob	coarse (A-pollen)
	Canary Islands	I-2	20	5	2	2012-06-15						cob	cob	coarse (A-pollen)
	Canary Islands	I-2	20	5	3	2012-06-15						cob	cob	coarse (A-pollen)
	Canary Islands	I-2	20	5	4	2012-06-15						cob	cob	coarse (A-pollen)
	Canary Islands	I-2	20	5	5	2012-06-15						cob	cob	coarse (A-pollen)
	Canary Islands	I-3	1	1	1	2012-06-19	TYPICAL	B/cob	B/cob	B-pollen	cob	cob	cob	fine (B-pollen)
	Canary Islands	I-3	1	1	2	2012-06-19						cob	cob	fine (B-pollen)
	Canary Islands	I-3	1	1	3	2012-06-19						cob	cob	fine (B-pollen)
	Canary Islands	I-3	1	1	4	2012-06-19						cob	cob	fine (B-pollen)
	Canary Islands	I-3	1	1	5	2012-06-19						cob	cob	fine (B-pollen)
	Canary Islands	I-3	1	2	1	2012-06-19			B/cob	B-pollen	cob	cob	cob	no data
	Canary Islands	I-3	1	2	2	2012-06-19						cob	cob	no data
	Canary Islands	I-3	1	2	3	2012-06-19						cob	cob	no data
	Canary Islands	I-3	1	2	4	2012-06-19						cob	cob	no data
	Canary Islands	I-3	1	2	5	2012-06-19						cob	cob	no data
	Canary Islands	I-3	1	3	1	2012-06-19			B/cob	B-pollen	cob	cob	cob	no data
	Canary Islands	I-3	1	3	2	2012-06-19						cob	cob	no data
	Canary Islands	I-3	1	3	3	2012-06-19						cob	cob	no data
	Canary Islands	I-3	1	3	4	2012-06-19						cob	cob	no data
	Canary Islands	I-3	1	3	5	2012-06-19						cob	cob	no data
	Canary Islands	I-3	1	4	1	2012-06-19			B/cob	B-pollen	cob	cob	cob	fine (B-pollen)
	Canary Islands	I-3	1	4	2	2012-06-19						cob	cob	fine (B-pollen)
	Canary Islands	I-3	1	4	3	2012-06-19						cob	cob	fine (B-pollen)
	Canary Islands	I-3	1	4	4	2012-06-19						cob	cob	fine (B-pollen)
	Canary Islands	I-3	1	4	5	2012-06-19						cob	cob	fine (B-pollen)
	Canary Islands	I-3	2	1	1	2012-06-19	TYPICAL	B/cob	B/cob	B-pollen	cob	cob	cob	fine (B-pollen)
	Canary Islands	I-3	2	1	2	2012-06-19						cob	cob	fine (B-pollen)
	Canary Islands	I-3	2	1	3	2012-06-19						cob	cob	fine (B-pollen)
	Canary Islands	I-3	2	1	4	2012-06-19						cob	cob	fine (B-pollen)
	Canary Islands	I-3	2	1	5	2012-06-19						cob	cob	fine (B-pollen)
	Canary Islands	I-3	2	2	1	2012-06-19			B/cob	B-pollen	cob	cob	cob	fine (B-pollen)
	Canary Islands	I-3	2	2	2	2012-06-19						cob	cob	fine (B-pollen)
	Canary Islands	I-3	2	2	3	2012-06-19						cob	cob	fine (B-pollen)
	Canary Islands	I-3	2	2	4	2012-06-19						cob	cob	fine (B-pollen)
	Canary Islands	I-3	2	2	5	2012-06-19						cob	cob	fine (B-pollen)
	Canary Islands	I-3	2	3	1	2012-06-19			B/cob	B-pollen	cob	cob	cob	fine (B-pollen)
	Canary Islands	I-3	2	3	2	2012-06-19						cob	cob	fine (B-pollen)
	Canary Islands	I-3	2	3	3	2012-06-19						cob	cob	fine (B-pollen)
	Canary Islands	I-3	2	3	4	2012-06-19						cob	cob	fine (B-pollen)
	Canary Islands	I-3	2	3	5	2012-06-19						cob	cob	fine (B-pollen)
	Canary Islands	I-3	2	4	1	2012-06-19			B/cob	B-pollen	cob	cob	cob	fine (B-pollen)
	Canary Islands	I-3	2	4	2	2012-06-19						cob	cob	fine (B-pollen)
	Canary Islands	I-3	2	4	3	2012-06-19						cob	cob	fine (B-pollen)
	Canary Islands	I-3	2	4	4	2012-06-19						cob	cob	fine (B-pollen)
	Canary Islands	I-3	2	4	5	2012-06-19						cob	cob	fine (B-pollen)
	Canary Islands	I-3	3	1	1	2012-06-19	PREV. UNDESCRIBED	B/var	B/cob	B-pollen	cob	cob	cob	fine (B-pollen)
	Canary Islands	I-3	3	1	2	2012-06-19						cob	cob	fine (B-pollen)
	Canary Islands	I-3	3	1	3	2012-06-19						cob	cob	fine (B-pollen)
	Canary Islands	I-3	3	1	4	2012-06-19						cob	cob	fine (B-pollen)
	Canary Islands	I-3	3	1	5	2012-06-19						cob	cob	fine (B-pollen)
	Canary Islands	I-3	3	2	1	2012-06-19			B/pap	B-pollen	pap	pap	pap	no data
	Canary Islands	I-3	3	2	2	2012-06-19						pap	pap	no data
	Canary Islands	I-3	3	2	3	2012-06-19						pap	pap	no data
	Canary Islands	I-3	3	2	4	2012-06-19						pap	pap	no data
	Canary Islands	I-3	3	2	5	2012-06-19						pap	pap	no data
	Canary Islands	I-3	3	3	1	2012-06-19			B/cob	B-pollen	cob	cob	cob	no data
	Canary Islands	I-3	3	3	2	2012-06-19						cob	cob	no data
	Canary Islands	I-3	3	3	3	2012-06-19						cob	cob	no data
	Canary Islands	I-3	3	3	4	2012-06-19						cob	cob	no data
	Canary Islands	I-3	3	3	5	2012-06-19						cob	cob	no data
	Canary Islands	I-3	3	4	1	2012-06-19			B/cob	B-pollen	cob	cob	cob	fine (B-pollen)
	Canary Islands	I-3	3	4	2	2012-06-19						cob	cob	fine (B-pollen)
	Canary Islands	I-3	3	4	3	2012-06-19						cob	cob	fine (B-pollen)
	Canary Islands	I-3	3	4	4	2012-06-19						cob	cob	fine (B-pollen)
	Canary Islands	I-3	3	4	5	2012-06-19						cob	cob	fine (B-pollen)
	Canary Islands	I-3	3	5	1	2012-06-19			B/cob	B-pollen	cob	cob	cob	no data
	Canary Islands	I-3	3	5	2	2012-06-19						cob	cob	no data
	Canary Islands	I-3	3	5	3	2012-06-19						cob	cob	no data
	Canary Islands	I-3	3	5	4	2012-06-19						cob	cob	no data
	Canary Islands	I-3	3	5	5	2012-06-19						cob	cob	no data
	Canary Islands	I-3	4	1	1	2012-06-19	TYPICAL	B/cob	B/cob	B-pollen	cob	cob	cob	fine (B-pollen)
	Canary Islands	I-3	4	1	2	2012-06-19						cob	cob	fine (B-pollen)
	Canary Islands	I-3	4	1	3	2012-06-19						cob	cob	fine (B-pollen)
	Canary Islands	I-3	4	1	4	2012-06-19						cob	cob	fine (B-pollen)
	Canary Islands	I-3	4	1	5	2012-06-19						cob	cob	fine (B-pollen)
	Canary Islands	I-3	4	2	1	2012-06-19			B/cob	B-pollen	cob	cob	cob	fine (B-pollen)
	Canary Islands	I-3	4	2	2	2012-06-19						cob	cob	fine (B-pollen)
	Canary Islands	I-3	4	2	3	2012-06-19						cob	cob	fine (B-pollen)
	Canary Islands	I-3	4	2	4	2012-06-19						cob	cob	fine (B-pollen)
	Canary Islands	I-3	4	2	5	2012-06-19						cob	cob	fine (B-pollen)
	Canary Islands	I-3	4	3	1	2012-06-19			B/cob	B-pollen	cob	cob	cob	fine (B-pollen)
	Canary Islands	I-3	4	3	2	2012-06-19						cob	cob	fine (B-pollen)
	Canary Islands	I-3	4	3	3	2012-06-19						cob	cob	fine (B-pollen)
	Canary Islands	I-3	4	3	4	2012-06-19						cob	cob	fine (B-pollen)
	Canary Islands	I-3	4	3	5	2012-06-19						cob	cob	fine (B-pollen)
	Canary Islands	I-3	4	4	1	2012-06-19			B/cob	B-pollen	cob	cob	cob	no data
	Canary Islands	I-3	4	4	2	2012-06-19						cob	cob	no data
	Canary Islands	I-3	4	4	3	2012-06-19						cob	cob	no data
	Canary Islands	I-3	4	4	4	2012-06-19						cob	cob	no data
	Canary Islands	I-3	4	4	5	2012-06-19						cob	cob	no data
	Canary Islands	I-3	4	5	1	2012-06-19			B/cob	B-pollen	cob	cob	cob	fine (B-pollen)
	Canary Islands	I-3	4	5	2	2012-06-19						cob	cob	fine (B-pollen)
	Canary Islands	I-3	4	5	3	2012-06-19						cob	cob	fine (B-pollen)
	Canary Islands	I-3	4	5	4	2012-06-19						cob	cob	fine (B-pollen)
	Canary Islands	I-3	4	5	5	2012-06-19						cob	cob	fine (B-pollen)
	Canary Islands	I-3	5	1	1	2012-06-19	PREV. UNDESCRIBED	B/var	NA	B-pollen	NA	no data	no data	fine (B-pollen)
	Canary Islands	I-3	5	1	2	2012-06-19						no data	no data	fine (B-pollen)
	Canary Islands	I-3	5	1	3	2012-06-19						no data	no data	fine (B-pollen)
	Canary Islands	I-3	5	1	4	2012-06-19						no data	no data	fine (B-pollen)
	Canary Islands	I-3	5	1	5	2012-06-19						no data	no data	fine (B-pollen)
	Canary Islands	I-3	5	2	1	2012-06-19			B/cob	B-pollen	cob	cob	cob	fine (B-pollen)
	Canary Islands	I-3	5	2	2	2012-06-19						cob	cob	fine (B-pollen)
	Canary Islands	I-3	5	2	3	2012-06-19						cob	cob	fine (B-pollen)
	Canary Islands	I-3	5	2	4	2012-06-19						cob	cob	fine (B-pollen)
	Canary Islands	I-3	5	2	5	2012-06-19						cob	cob	fine (B-pollen)
	Canary Islands	I-3	5	3	1	2012-06-19			B/cob	B-pollen	cob	cob	cob	no data
	Canary Islands	I-3	5	3	2	2012-06-19						cob	cob	no data
	Canary Islands	I-3	5	3	3	2012-06-19						cob	cob	no data
	Canary Islands	I-3	5	3	4	2012-06-19						cob	cob	no data
	Canary Islands	I-3	5	3	5	2012-06-19						cob	cob	no data
	Canary Islands	I-3	5	4	1	2012-06-19			B/cob	B-pollen	cob	cob	cob	fine (B-pollen)
	Canary Islands	I-3	5	4	2	2012-06-19						cob	cob	fine (B-pollen)
	Canary Islands	I-3	5	4	3	2012-06-19						cob	cob	fine (B-pollen)
	Canary Islands	I-3	5	4	4	2012-06-19						cob	cob	fine (B-pollen)
	Canary Islands	I-3	5	4	5	2012-06-19						cob	cob	fine (B-pollen)
	Canary Islands	I-3	5	5	1	2012-06-19			B/pap	B-pollen	pap	pap	pap	fine (B-pollen)
	Canary Islands	I-3	5	5	2	2012-06-19						pap	pap	fine (B-pollen)
	Canary Islands	I-3	5	5	3	2012-06-19						pap	pap	fine (B-pollen)
	Canary Islands	I-3	5	5	4	2012-06-19						pap	pap	fine (B-pollen)
	Canary Islands	I-3	5	5	5	2012-06-19						pap	pap	fine (B-pollen)
	Canary Islands	I-3	6	1	1	2012-06-19	PREV. UNDESCRIBED	B/var	B/cob	B-pollen	cob	cob	cob	no data
	Canary Islands	I-3	6	1	2	2012-06-19						cob	cob	no data
	Canary Islands	I-3	6	1	3	2012-06-19						cob	cob	no data
	Canary Islands	I-3	6	1	4	2012-06-19						cob	cob	no data
	Canary Islands	I-3	6	1	5	2012-06-19						cob	cob	no data
	Canary Islands	I-3	6	2	1	2012-06-19			B/pap	B-pollen	pap	pap	pap	fine (B-pollen)
	Canary Islands	I-3	6	2	2	2012-06-19						pap	pap	fine (B-pollen)
	Canary Islands	I-3	6	2	3	2012-06-19						pap	pap	fine (B-pollen)
	Canary Islands	I-3	6	2	4	2012-06-19						pap	pap	fine (B-pollen)
	Canary Islands	I-3	6	2	5	2012-06-19						pap	pap	fine (B-pollen)
	Canary Islands	I-3	6	3	1	2012-06-19			B/pap	B-pollen	pap	pap	pap	fine (B-pollen)
	Canary Islands	I-3	6	3	2	2012-06-19						pap	pap	fine (B-pollen)
	Canary Islands	I-3	6	3	3	2012-06-19						pap	pap	fine (B-pollen)
	Canary Islands	I-3	6	3	4	2012-06-19						pap	pap	fine (B-pollen)
	Canary Islands	I-3	6	3	5	2012-06-19						pap	pap	fine (B-pollen)
	Canary Islands	I-3	6	4	1	2012-06-19			B/pap	B-pollen	pap	pap	pap	fine (B-pollen)
	Canary Islands	I-3	6	4	2	2012-06-19						pap	pap	fine (B-pollen)
	Canary Islands	I-3	6	4	3	2012-06-19						pap	pap	fine (B-pollen)
	Canary Islands	I-3	6	4	4	2012-06-19						pap	pap	fine (B-pollen)
	Canary Islands	I-3	6	4	5	2012-06-19						pap	pap	fine (B-pollen)
	Canary Islands	I-3	6	5	1	2012-06-19			B/var	B-pollen	var	var	pap + cob	no data
	Canary Islands	I-3	6	5	2	2012-06-19						var	pap + cob	no data
	Canary Islands	I-3	6	5	3	2012-06-19						var	pap + cob	no data
	Canary Islands	I-3	6	5	4	2012-06-19						var	pap + cob	no data
	Canary Islands	I-3	6	5	5	2012-06-19						var	pap + cob	no data
	Canary Islands	I-3	7	1	1	2012-06-19	TYPICAL	B/cob	B/cob	B-pollen	cob	cob	cob	fine (B-pollen)
	Canary Islands	I-3	7	1	2	2012-06-19						cob	cob	fine (B-pollen)
	Canary Islands	I-3	7	1	3	2012-06-19						cob	cob	fine (B-pollen)
	Canary Islands	I-3	7	1	4	2012-06-19						cob	cob	fine (B-pollen)
	Canary Islands	I-3	7	1	5	2012-06-19						cob	cob	fine (B-pollen)
	Canary Islands	I-3	7	2	1	2012-06-19			B/cob	B-pollen	cob	cob	cob	fine (B-pollen)
	Canary Islands	I-3	7	2	2	2012-06-19						cob	cob	fine (B-pollen)
	Canary Islands	I-3	7	2	3	2012-06-19						cob	cob	fine (B-pollen)
	Canary Islands	I-3	7	2	4	2012-06-19						cob	cob	fine (B-pollen)
	Canary Islands	I-3	7	2	5	2012-06-19						cob	cob	fine (B-pollen)
	Canary Islands	I-3	7	3	1	2012-06-19			B/cob	B-pollen	cob	cob	cob	fine (B-pollen)
	Canary Islands	I-3	7	3	2	2012-06-19						cob	cob	fine (B-pollen)
	Canary Islands	I-3	7	3	3	2012-06-19						cob	cob	fine (B-pollen)
	Canary Islands	I-3	7	3	4	2012-06-19						cob	cob	fine (B-pollen)
	Canary Islands	I-3	7	3	5	2012-06-19						cob	cob	fine (B-pollen)
	Canary Islands	I-3	7	4	1	2012-06-19			B/cob	B-pollen	cob	cob	cob	fine (B-pollen)
	Canary Islands	I-3	7	4	2	2012-06-19						cob	cob	fine (B-pollen)
	Canary Islands	I-3	7	4	3	2012-06-19						cob	cob	fine (B-pollen)
	Canary Islands	I-3	7	4	4	2012-06-19						cob	cob	fine (B-pollen)
	Canary Islands	I-3	7	4	5	2012-06-19						cob	cob	fine (B-pollen)
	Canary Islands	I-3	7	5	1	2012-06-19			B/cob	B-pollen	cob	cob	cob	fine (B-pollen)
	Canary Islands	I-3	7	5	2	2012-06-19						cob	cob	fine (B-pollen)
	Canary Islands	I-3	7	5	3	2012-06-19						cob	cob	fine (B-pollen)
	Canary Islands	I-3	7	5	4	2012-06-19						cob	cob	fine (B-pollen)
	Canary Islands	I-3	7	5	5	2012-06-19						cob	cob	fine (B-pollen)
	Canary Islands	I-3	8	1	1	2012-06-19	TYPICAL	B/cob	B/cob	B-pollen	cob	cob	cob	fine (B-pollen)
	Canary Islands	I-3	8	1	2	2012-06-19						cob	cob	fine (B-pollen)
	Canary Islands	I-3	8	1	3	2012-06-19						cob	cob	fine (B-pollen)
	Canary Islands	I-3	8	1	4	2012-06-19						cob	cob	fine (B-pollen)
	Canary Islands	I-3	8	1	5	2012-06-19						cob	cob	fine (B-pollen)
	Canary Islands	I-3	8	2	1	2012-06-19			B/cob	B-pollen	cob	cob	cob	fine (B-pollen)
	Canary Islands	I-3	8	2	2	2012-06-19						cob	cob	fine (B-pollen)
	Canary Islands	I-3	8	2	3	2012-06-19						cob	cob	fine (B-pollen)
	Canary Islands	I-3	8	2	4	2012-06-19						cob	cob	fine (B-pollen)
	Canary Islands	I-3	8	2	5	2012-06-19						cob	cob	fine (B-pollen)
	Canary Islands	I-3	8	3	1	2012-06-19			B/cob	B-pollen	cob	cob	cob	no data
	Canary Islands	I-3	8	3	2	2012-06-19						cob	cob	no data
	Canary Islands	I-3	8	3	3	2012-06-19						cob	cob	no data
	Canary Islands	I-3	8	3	4	2012-06-19						cob	cob	no data
	Canary Islands	I-3	8	3	5	2012-06-19						cob	cob	no data
	Canary Islands	I-3	8	4	1	2012-06-19			B/cob	B-pollen	cob	cob	cob	no data
	Canary Islands	I-3	8	4	2	2012-06-19						cob	cob	no data
	Canary Islands	I-3	8	4	3	2012-06-19						cob	cob	no data
	Canary Islands	I-3	8	4	4	2012-06-19						cob	cob	no data
	Canary Islands	I-3	8	4	5	2012-06-19						cob	cob	no data
	Canary Islands	I-3	8	5	1	2012-06-19			B/cob	B-pollen	cob	cob	cob	no data
	Canary Islands	I-3	8	5	2	2012-06-19						cob	cob	no data
	Canary Islands	I-3	8	5	3	2012-06-19						cob	cob	no data
	Canary Islands	I-3	8	5	4	2012-06-19						cob	cob	no data
	Canary Islands	I-3	8	5	5	2012-06-19						cob	cob	no data
	Canary Islands	I-3	9	1	1	2012-06-19	PREV. UNDESCRIBED	B/var	B/cob	B-pollen	cob	cob	cob	no data
	Canary Islands	I-3	9	1	2	2012-06-19						cob	cob	no data
	Canary Islands	I-3	9	1	3	2012-06-19						cob	cob	no data
	Canary Islands	I-3	9	1	4	2012-06-19						cob	cob	no data
	Canary Islands	I-3	9	1	5	2012-06-19						cob	cob	no data
	Canary Islands	I-3	9	2	1	2012-06-19			B/var	B-pollen	var	var	cob + int	no data
	Canary Islands	I-3	9	2	2	2012-06-19						var	cob + int	no data
	Canary Islands	I-3	9	2	3	2012-06-19						var	cob + int	no data
	Canary Islands	I-3	9	2	4	2012-06-19						var	cob + int	no data
	Canary Islands	I-3	9	2	5	2012-06-19						var	cob + int	no data
	Canary Islands	I-3	9	3	1	2012-06-19			B/cob	B-pollen	cob	cob	cob	fine (B-pollen)
	Canary Islands	I-3	9	3	2	2012-06-19						cob	cob	fine (B-pollen)
	Canary Islands	I-3	9	3	3	2012-06-19						cob	cob	fine (B-pollen)
	Canary Islands	I-3	9	3	4	2012-06-19						cob	cob	fine (B-pollen)
	Canary Islands	I-3	9	3	5	2012-06-19						cob	cob	fine (B-pollen)
	Canary Islands	I-3	9	4	1	2012-06-19			B/var	B-pollen	var	var	pap + cob	no data
	Canary Islands	I-3	9	4	2	2012-06-19						var	pap + cob	no data
	Canary Islands	I-3	9	4	3	2012-06-19						var	pap + cob	no data
	Canary Islands	I-3	9	4	4	2012-06-19						var	pap + cob	no data
	Canary Islands	I-3	9	4	5	2012-06-19						var	pap + cob	no data
	Canary Islands	I-3	9	5	1	2012-06-19			B/cob	B-pollen	cob	cob	cob	fine (B-pollen)
	Canary Islands	I-3	9	5	2	2012-06-19						cob	cob	fine (B-pollen)
	Canary Islands	I-3	9	5	3	2012-06-19						cob	cob	fine (B-pollen)
	Canary Islands	I-3	9	5	4	2012-06-19						cob	cob	fine (B-pollen)
	Canary Islands	I-3	9	5	5	2012-06-19						cob	cob	fine (B-pollen)
	Canary Islands	I-3	10	1	1	2012-06-19	TYPICAL	B/cob	B/cob	B-pollen	cob	cob	cob	no data
	Canary Islands	I-3	10	1	2	2012-06-19						cob	cob	no data
	Canary Islands	I-3	10	1	3	2012-06-19						cob	cob	no data
	Canary Islands	I-3	10	1	4	2012-06-19						cob	cob	no data
	Canary Islands	I-3	10	1	5	2012-06-19						cob	cob	no data
	Canary Islands	I-3	10	2	1	2012-06-19			B/cob	B-pollen	cob	cob	cob	no data
	Canary Islands	I-3	10	2	2	2012-06-19						cob	cob	no data
	Canary Islands	I-3	10	2	3	2012-06-19						cob	cob	no data
	Canary Islands	I-3	10	2	4	2012-06-19						cob	cob	no data
	Canary Islands	I-3	10	2	5	2012-06-19						cob	cob	no data
	Canary Islands	I-3	10	3	1	2012-06-19			B/cob	B-pollen	cob	cob	cob	fine (B-pollen)
	Canary Islands	I-3	10	3	2	2012-06-19						cob	cob	fine (B-pollen)
	Canary Islands	I-3	10	3	3	2012-06-19						cob	cob	fine (B-pollen)
	Canary Islands	I-3	10	3	4	2012-06-19						cob	cob	fine (B-pollen)
	Canary Islands	I-3	10	3	5	2012-06-19						cob	cob	fine (B-pollen)
	Canary Islands	I-3	10	4	1	2012-06-19			B/cob	B-pollen	cob	cob	cob	fine (B-pollen)
	Canary Islands	I-3	10	4	2	2012-06-19						cob	cob	fine (B-pollen)
	Canary Islands	I-3	10	4	3	2012-06-19						cob	cob	fine (B-pollen)
	Canary Islands	I-3	10	4	4	2012-06-19						cob	cob	fine (B-pollen)
	Canary Islands	I-3	10	4	5	2012-06-19						cob	cob	fine (B-pollen)
	Canary Islands	I-3	10	5	1	2012-06-19			B/cob	B-pollen	cob	cob	cob	fine (B-pollen)
	Canary Islands	I-3	10	5	2	2012-06-19						cob	cob	fine (B-pollen)
	Canary Islands	I-3	10	5	3	2012-06-19						cob	cob	fine (B-pollen)
	Canary Islands	I-3	10	5	4	2012-06-19						cob	cob	fine (B-pollen)
	Canary Islands	I-3	10	5	5	2012-06-19						cob	cob	fine (B-pollen)
	Canary Islands	I-3	11	1	1	2012-06-19	NA	NA	NA	NA	cob	cob	cob	no data
	Canary Islands	I-3	11	1	2	2012-06-19						cob	cob	no data
	Canary Islands	I-3	11	1	3	2012-06-19						cob	cob	no data
	Canary Islands	I-3	11	1	4	2012-06-19						cob	cob	no data
	Canary Islands	I-3	11	1	5	2012-06-19						cob	cob	no data
	Canary Islands	I-3	11	2	1	2012-06-19			NA	NA	cob	cob	cob	no data
	Canary Islands	I-3	11	2	2	2012-06-19						cob	cob	no data
	Canary Islands	I-3	11	2	3	2012-06-19						cob	cob	no data
	Canary Islands	I-3	11	2	4	2012-06-19						cob	cob	no data
	Canary Islands	I-3	11	2	5	2012-06-19						cob	cob	no data
	Canary Islands	I-3	11	3	1	2012-06-19			NA	NA	cob	cob	cob	no data
	Canary Islands	I-3	11	3	2	2012-06-19						cob	cob	no data
	Canary Islands	I-3	11	3	3	2012-06-19						cob	cob	no data
	Canary Islands	I-3	11	3	4	2012-06-19						cob	cob	no data
	Canary Islands	I-3	11	3	5	2012-06-19						cob	cob	no data
	Canary Islands	I-3	11	4	1	2012-06-19			NA	NA	cob	cob	cob	no data
	Canary Islands	I-3	11	4	2	2012-06-19						cob	cob	no data
	Canary Islands	I-3	11	4	3	2012-06-19						cob	cob	no data
	Canary Islands	I-3	11	4	4	2012-06-19						cob	cob	no data
	Canary Islands	I-3	11	4	5	2012-06-19						cob	cob	no data
	Canary Islands	I-3	11	5	1	2012-06-19			NA	NA	cob	cob	cob	no data
	Canary Islands	I-3	11	5	2	2012-06-19						cob	cob	no data
	Canary Islands	I-3	11	5	3	2012-06-19						cob	cob	no data
	Canary Islands	I-3	11	5	4	2012-06-19						cob	cob	no data
	Canary Islands	I-3	11	5	5	2012-06-19						cob	cob	no data
	Canary Islands	I-3	12	1	1	2012-06-19	PREV. UNDESCRIBED	NA	NA	NA	cob	cob	cob	no data
	Canary Islands	I-3	12	1	2	2012-06-19						cob	cob	no data
	Canary Islands	I-3	12	1	3	2012-06-19						cob	cob	no data
	Canary Islands	I-3	12	1	4	2012-06-19						cob	cob	no data
	Canary Islands	I-3	12	1	5	2012-06-19						cob	cob	no data
	Canary Islands	I-3	12	2	1	2012-06-19			NA	NA	pap	pap	pap	no data
	Canary Islands	I-3	12	2	2	2012-06-19						pap	pap	no data
	Canary Islands	I-3	12	2	3	2012-06-19						pap	pap	no data
	Canary Islands	I-3	12	2	4	2012-06-19						pap	pap	no data
	Canary Islands	I-3	12	2	5	2012-06-19						pap	pap	no data
	Canary Islands	I-3	12	3	1	2012-06-19			NA	NA	cob	cob	cob	no data
	Canary Islands	I-3	12	3	2	2012-06-19						cob	cob	no data
	Canary Islands	I-3	12	3	3	2012-06-19						cob	cob	no data
	Canary Islands	I-3	12	3	4	2012-06-19						cob	cob	no data
	Canary Islands	I-3	12	3	5	2012-06-19						cob	cob	no data
	Canary Islands	I-3	12	4	1	2012-06-19			NA	NA	cob	cob	cob	no data
	Canary Islands	I-3	12	4	2	2012-06-19						cob	cob	no data
	Canary Islands	I-3	12	4	3	2012-06-19						cob	cob	no data
	Canary Islands	I-3	12	4	4	2012-06-19						cob	cob	no data
	Canary Islands	I-3	12	4	5	2012-06-19						cob	cob	no data
	Canary Islands	I-3	12	5	1	2012-06-19			NA	NA	cob	cob	cob	no data
	Canary Islands	I-3	12	5	2	2012-06-19						cob	cob	no data
	Canary Islands	I-3	12	5	3	2012-06-19						cob	cob	no data
	Canary Islands	I-3	12	5	4	2012-06-19						cob	cob	no data
	Canary Islands	I-3	12	5	5	2012-06-19						cob	cob	no data
	Canary Islands	I-3	13	1	1	2012-06-19	PREV. UNDESCRIBED	B/var	B/pap	B-pollen	pap	pap	pap	fine (B-pollen)
	Canary Islands	I-3	13	1	2	2012-06-19						pap	pap	fine (B-pollen)
	Canary Islands	I-3	13	1	3	2012-06-19						pap	pap	fine (B-pollen)
	Canary Islands	I-3	13	1	4	2012-06-19						pap	pap	fine (B-pollen)
	Canary Islands	I-3	13	1	5	2012-06-19						pap	pap	fine (B-pollen)
	Canary Islands	I-3	13	2	1	2012-06-19			B/cob	B-pollen	cob	cob	cob	fine (B-pollen)
	Canary Islands	I-3	13	2	2	2012-06-19						cob	cob	fine (B-pollen)
	Canary Islands	I-3	13	2	3	2012-06-19						cob	cob	fine (B-pollen)
	Canary Islands	I-3	13	2	4	2012-06-19						cob	cob	fine (B-pollen)
	Canary Islands	I-3	13	2	5	2012-06-19						cob	cob	fine (B-pollen)
	Canary Islands	I-3	13	3	1	2012-06-19			B/var	B-pollen	var	var	pap + cob	no data
	Canary Islands	I-3	13	3	2	2012-06-19						var	pap + cob	no data
	Canary Islands	I-3	13	3	3	2012-06-19						var	pap + cob	no data
	Canary Islands	I-3	13	3	4	2012-06-19						var	pap + cob	no data
	Canary Islands	I-3	13	3	5	2012-06-19						var	pap + cob	no data
	Canary Islands	I-3	13	4	1	2012-06-19			B/cob	B-pollen	cob	cob	cob	fine (B-pollen)
	Canary Islands	I-3	13	4	2	2012-06-19						cob	cob	fine (B-pollen)
	Canary Islands	I-3	13	4	3	2012-06-19						cob	cob	fine (B-pollen)
	Canary Islands	I-3	13	4	4	2012-06-19						cob	cob	fine (B-pollen)
	Canary Islands	I-3	13	4	5	2012-06-19						cob	cob	fine (B-pollen)
	Canary Islands	I-3	13	5	1	2012-06-19			B/var	B-pollen	var	var	pap + cob	no data
	Canary Islands	I-3	13	5	2	2012-06-19						var	pap + cob	no data
	Canary Islands	I-3	13	5	3	2012-06-19						var	pap + cob	no data
	Canary Islands	I-3	13	5	4	2012-06-19						var	pap + cob	no data
	Canary Islands	I-3	13	5	5	2012-06-19						var	pap + cob	no data
	Canary Islands	I-3	14	1	1	2012-06-19	PREV. UNDESCRIBED	B/var	B/var	B-pollen	var	pap	pap	fine (B-pollen)
	Canary Islands	I-3	14	1	2	2012-06-19						pap	pap	fine (B-pollen)
	Canary Islands	I-3	14	1	3	2012-06-19						var	pap + cob	fine (B-pollen)
	Canary Islands	I-3	14	1	4	2012-06-19						var	pap + cob	fine (B-pollen)
	Canary Islands	I-3	14	1	5	2012-06-19						var	pap + cob	fine (B-pollen)
	Canary Islands	I-3	14	2	1	2012-06-19			B/pap	B-pollen	pap	pap	pap	no data
	Canary Islands	I-3	14	2	2	2012-06-19						pap	pap	no data
	Canary Islands	I-3	14	2	3	2012-06-19						pap	pap	no data
	Canary Islands	I-3	14	2	4	2012-06-19						pap	pap	no data
	Canary Islands	I-3	14	2	5	2012-06-19						pap	pap	no data
	Canary Islands	I-3	14	3	1	2012-06-19			B/pap	B-pollen	pap	pap	pap	fine (B-pollen)
	Canary Islands	I-3	14	3	2	2012-06-19						pap	pap	fine (B-pollen)
	Canary Islands	I-3	14	3	3	2012-06-19						pap	pap	fine (B-pollen)
	Canary Islands	I-3	14	3	4	2012-06-19						no data	no data	fine (B-pollen)
	Canary Islands	I-3	14	3	5	2012-06-19						no data	no data	fine (B-pollen)
	Canary Islands	I-3	14	4	1	2012-06-19			B/pap	B-pollen	pap	pap	pap	fine (B-pollen)
	Canary Islands	I-3	14	4	2	2012-06-19						pap	pap	fine (B-pollen)
	Canary Islands	I-3	14	4	3	2012-06-19						pap	pap	fine (B-pollen)
	Canary Islands	I-3	14	4	4	2012-06-19						pap	pap	fine (B-pollen)
	Canary Islands	I-3	14	4	5	2012-06-19						pap	pap	fine (B-pollen)
	Canary Islands	I-3	14	5	1	2012-06-19			B/pap	B-pollen	pap	pap	pap	fine (B-pollen)
	Canary Islands	I-3	14	5	2	2012-06-19						pap	pap	fine (B-pollen)
	Canary Islands	I-3	14	5	3	2012-06-19						pap	pap	fine (B-pollen)
	Canary Islands	I-3	14	5	4	2012-06-19						no data	no data	fine (B-pollen)
	Canary Islands	I-3	14	5	5	2012-06-19						no data	no data	fine (B-pollen)
	Canary Islands	I-3	15	1	1	2012-06-19	PREV. UNDESCRIBED	B/var	B/var	B-pollen	var	var	pap + cob	fine (B-pollen)
	Canary Islands	I-3	15	1	2	2012-06-19						var	pap + cob	fine (B-pollen)
	Canary Islands	I-3	15	1	3	2012-06-19						var	pap + cob	fine (B-pollen)
	Canary Islands	I-3	15	1	4	2012-06-19						var	pap + cob	fine (B-pollen)
	Canary Islands	I-3	15	1	5	2012-06-19						var	pap + cob	fine (B-pollen)
	Canary Islands	I-3	15	2	1	2012-06-19			B/var	B-pollen	var	var	pap + cob	fine (B-pollen)
	Canary Islands	I-3	15	2	2	2012-06-19						pap	pap	fine (B-pollen)
	Canary Islands	I-3	15	2	3	2012-06-19						pap	pap	fine (B-pollen)
	Canary Islands	I-3	15	2	4	2012-06-19						pap	pap	fine (B-pollen)
	Canary Islands	I-3	15	2	5	2012-06-19						pap	pap	fine (B-pollen)
	Canary Islands	I-3	15	3	1	2012-06-19			B/var	B-pollen	var	var	pap + int + cob	fine (B-pollen)
	Canary Islands	I-3	15	3	2	2012-06-19						var	pap + int + cob	fine (B-pollen)
	Canary Islands	I-3	15	3	3	2012-06-19						var	pap + int + cob	fine (B-pollen)
	Canary Islands	I-3	15	3	4	2012-06-19						var	pap + int + cob	fine (B-pollen)
	Canary Islands	I-3	15	3	5	2012-06-19						var	pap + int + cob	fine (B-pollen)
	Canary Islands	I-3	15	4	1	2012-06-19			B/pap	B-pollen	pap	pap	pap	fine (B-pollen)
	Canary Islands	I-3	15	4	2	2012-06-19						pap	pap	fine (B-pollen)
	Canary Islands	I-3	15	4	3	2012-06-19						pap	pap	fine (B-pollen)
	Canary Islands	I-3	15	4	4	2012-06-19						pap	pap	fine (B-pollen)
	Canary Islands	I-3	15	4	5	2012-06-19						pap	pap	fine (B-pollen)
	Canary Islands	I-3	15	5	1	2012-06-19			B/pap	B-pollen	pap	pap	pap	fine (B-pollen)
	Canary Islands	I-3	15	5	2	2012-06-19						pap	pap	fine (B-pollen)
	Canary Islands	I-3	15	5	3	2012-06-19						pap	pap	fine (B-pollen)
	Canary Islands	I-3	15	5	4	2012-06-19						pap	pap	fine (B-pollen)
	Canary Islands	I-3	15	5	5	2012-06-19						pap	pap	fine (B-pollen)
	Canary Islands	I-3	16	1	1	2012-06-19	PREV. UNDESCRIBED	NA	NA	NA	var	cob	cob	no data
	Canary Islands	I-3	16	1	2	2012-06-19						cob	cob	no data
	Canary Islands	I-3	16	1	3	2012-06-19						cob	cob	no data
	Canary Islands	I-3	16	1	4	2012-06-19						var	pap + cob	no data
	Canary Islands	I-3	16	1	5	no data						no data	no data	no data
	Canary Islands	I-3	16	2	1	2012-06-19			NA	NA	cob	cob	cob	no data
	Canary Islands	I-3	16	2	2	2012-06-19						cob	cob	no data
	Canary Islands	I-3	16	2	3	no data						no data	no data	no data
	Canary Islands	I-3	16	2	4	no data						no data	no data	no data
	Canary Islands	I-3	16	2	5	no data						no data	no data	no data
	Canary Islands	I-3	16	3	1	2012-06-19			NA	NA	cob	cob	cob	no data
	Canary Islands	I-3	16	3	2	2012-06-19						cob	cob	no data
	Canary Islands	I-3	16	3	3	2012-06-19						cob	cob	no data
	Canary Islands	I-3	16	3	4	2012-06-19						cob	cob	no data
	Canary Islands	I-3	16	3	5	2012-06-19						cob	cob	no data
	Canary Islands	I-3	16	4	1	2012-06-19			NA	NA	var	var	pap + cob	no data
	Canary Islands	I-3	16	4	2	2012-06-19						var	pap + cob	no data
	Canary Islands	I-3	16	4	3	2012-06-19						var	pap + cob	no data
	Canary Islands	I-3	16	4	4	2012-06-19						var	pap + cob	no data
	Canary Islands	I-3	16	4	5	2012-06-19						var	pap + cob	no data
	Canary Islands	I-3	16	5	1	2012-06-19			NA	NA	cob	cob	cob	no data
	Canary Islands	I-3	16	5	2	2012-06-19						cob	cob	no data
	Canary Islands	I-3	16	5	3	2012-06-19						cob	cob	no data
	Canary Islands	I-3	16	5	4	2012-06-19						cob	cob	no data
	Canary Islands	I-3	16	5	5	2012-06-19						cob	cob	no data
	Canary Islands	I-3	17	1	1	2012-06-19	PREV. UNDESCRIBED	NA	NA	NA	var	cob	cob	no data
	Canary Islands	I-3	17	1	2	2012-06-19						cob	cob	no data
	Canary Islands	I-3	17	1	3	2012-06-19						cob	cob	no data
	Canary Islands	I-3	17	1	4	2012-06-19						cob	cob	no data
	Canary Islands	I-3	17	1	5	2012-06-19						pap	pap	no data
	Canary Islands	I-3	17	2	1	2012-06-19			NA	NA	var	cob	cob	no data
	Canary Islands	I-3	17	2	2	2012-06-19						var	int	no data
	Canary Islands	I-3	17	2	3	2012-06-19						var	int	no data
	Canary Islands	I-3	17	2	4	2012-06-19						var	int	no data
	Canary Islands	I-3	17	2	5	2012-06-19						var	int	no data
	Canary Islands	I-3	17	3	1	2012-06-19			NA	NA	var	var	pap + cob	no data
	Canary Islands	I-3	17	3	2	2012-06-19						var	pap + cob	no data
	Canary Islands	I-3	17	3	3	no data						no data	no data	no data
	Canary Islands	I-3	17	3	4	no data						no data	no data	no data
	Canary Islands	I-3	17	3	5	no data						no data	no data	no data
	Canary Islands	I-3	17	4	1	2012-06-19			NA	NA	var	pap	pap	no data
	Canary Islands	I-3	17	4	2	2012-06-19						cob	cob	no data
	Canary Islands	I-3	17	4	3	2012-06-19						var	int	no data
	Canary Islands	I-3	17	4	4	2012-06-19						var	int	no data
	Canary Islands	I-3	17	4	5	2012-06-19						var	int	no data
	Canary Islands	I-3	18	1	1	2012-06-19	PREV. UNDESCRIBED	NA	NA	NA	var	var	pap + int	no data
	Canary Islands	I-3	18	1	2	2012-06-19						var	pap + int	no data
	Canary Islands	I-3	18	1	3	2012-06-19						var	pap + int	no data
	Canary Islands	I-3	18	1	4	2012-06-19						var	pap + int	no data
	Canary Islands	I-3	18	1	5	2012-06-19						var	pap + int	no data
	Canary Islands	I-3	18	2	1	2012-06-19			NA	NA	var	var	pap + cob	no data
	Canary Islands	I-3	18	2	2	2012-06-19						var	pap + cob	no data
	Canary Islands	I-3	18	2	3	2012-06-19						var	pap + cob	no data
	Canary Islands	I-3	18	2	4	2012-06-19						var	pap + cob	no data
	Canary Islands	I-3	18	2	5	2012-06-19						var	pap + cob	no data
	Canary Islands	I-3	18	3	1	2012-06-19			NA	NA	pap	pap	pap	no data
	Canary Islands	I-3	18	3	2	2012-06-19						pap	pap	no data
	Canary Islands	I-3	18	3	3	2012-06-19						pap	pap	no data
	Canary Islands	I-3	18	3	4	2012-06-19						pap	pap	no data
	Canary Islands	I-3	18	3	5	2012-06-19						pap	pap	no data
	Canary Islands	I-3	18	4	1	2012-06-19			NA	NA	var	var	pap + cob	no data
	Canary Islands	I-3	18	4	2	2012-06-19						var	pap + cob	no data
	Canary Islands	I-3	18	4	3	2012-06-19						var	pap + cob	no data
	Canary Islands	I-3	18	4	4	2012-06-19						var	pap + cob	no data
	Canary Islands	I-3	18	4	5	2012-06-19						var	pap + cob	no data
	Canary Islands	I-3	19	1	1	2012-06-19	PREV. UNDESCRIBED	B/var	B/cob	B-pollen	cob	cob	cob	no data
	Canary Islands	I-3	19	1	2	2012-06-19						cob	cob	no data
	Canary Islands	I-3	19	1	3	2012-06-19						cob	cob	no data
	Canary Islands	I-3	19	1	4	2012-06-19						cob	cob	no data
	Canary Islands	I-3	19	1	5	2012-06-19						cob	cob	no data
	Canary Islands	I-3	19	2	1	2012-06-19			B/var	B-pollen	var	var	int	no data
	Canary Islands	I-3	19	2	2	2012-06-19						var	int	no data
	Canary Islands	I-3	19	2	3	2012-06-19						var	int	no data
	Canary Islands	I-3	19	2	4	2012-06-19						var	int	no data
	Canary Islands	I-3	19	2	5	2012-06-19						var	int	no data
	Canary Islands	I-3	19	3	1	2012-06-19			B/pap	B-pollen	pap	pap	pap	fine (B-pollen)
	Canary Islands	I-3	19	3	2	2012-06-19						pap	pap	fine (B-pollen)
	Canary Islands	I-3	19	3	3	2012-06-19						pap	pap	fine (B-pollen)
	Canary Islands	I-3	19	3	4	2012-06-19						pap	pap	fine (B-pollen)
	Canary Islands	I-3	19	3	5	2012-06-19						pap	pap	fine (B-pollen)
	Canary Islands	I-3	19	4	1	2012-06-19			B/pap	B-pollen	pap	pap	pap	no data
	Canary Islands	I-3	19	4	2	2012-06-19						pap	pap	no data
	Canary Islands	I-3	19	4	3	2012-06-19						pap	pap	no data
	Canary Islands	I-3	19	4	4	2012-06-19						pap	pap	no data
	Canary Islands	I-3	19	4	5	2012-06-19						pap	pap	no data
	Canary Islands	I-3	19	5	1	2012-06-19			B/pap	B-pollen	pap	pap	pap	no data
	Canary Islands	I-3	19	5	2	2012-06-19						pap	pap	no data
	Canary Islands	I-3	19	5	3	2012-06-19						pap	pap	no data
	Canary Islands	I-3	19	5	4	2012-06-19						pap	pap	no data
	Canary Islands	I-3	19	5	5	2012-06-19						pap	pap	no data
	Canary Islands	I-3	20	1	1	2012-06-19	TYPICAL	B/cob	B/cob	B-pollen	cob	cob	cob	fine (B-pollen)
	Canary Islands	I-3	20	1	2	2012-06-19						cob	cob	fine (B-pollen)
	Canary Islands	I-3	20	1	3	2012-06-19						cob	cob	fine (B-pollen)
	Canary Islands	I-3	20	1	4	2012-06-19						cob	cob	fine (B-pollen)
	Canary Islands	I-3	20	1	5	2012-06-19						cob	cob	fine (B-pollen)
	Canary Islands	I-3	20	2	1	2012-06-19			B/cob	B-pollen	cob	cob	cob	fine (B-pollen)
	Canary Islands	I-3	20	2	2	2012-06-19						cob	cob	fine (B-pollen)
	Canary Islands	I-3	20	2	3	2012-06-19						cob	cob	fine (B-pollen)
	Canary Islands	I-3	20	2	4	2012-06-19						cob	cob	fine (B-pollen)
	Canary Islands	I-3	20	2	5	2012-06-19						cob	cob	fine (B-pollen)
	Canary Islands	I-3	20	3	1	2012-06-19			B/cob	B-pollen	cob	cob	cob	fine (B-pollen)
	Canary Islands	I-3	20	3	2	2012-06-19						cob	cob	fine (B-pollen)
	Canary Islands	I-3	20	3	3	2012-06-19						cob	cob	fine (B-pollen)
	Canary Islands	I-3	20	3	4	2012-06-19						cob	cob	fine (B-pollen)
	Canary Islands	I-3	20	3	5	2012-06-19						cob	cob	fine (B-pollen)
	Canary Islands	I-3	20	4	1	2012-06-19			B/cob	B-pollen	cob	cob	cob	fine (B-pollen)
	Canary Islands	I-3	20	4	2	2012-06-19						cob	cob	fine (B-pollen)
	Canary Islands	I-3	20	4	3	2012-06-19						cob	cob	fine (B-pollen)
	Canary Islands	I-3	20	4	4	2012-06-19						cob	cob	fine (B-pollen)
	Canary Islands	I-3	20	4	5	2012-06-19						cob	cob	fine (B-pollen)
	Canary Islands	I-3	20	5	1	2012-06-19			B/cob	B-pollen	cob	cob	cob	fine (B-pollen)
	Canary Islands	I-3	20	5	2	2012-06-19						cob	cob	fine (B-pollen)
	Canary Islands	I-3	20	5	3	2012-06-19						cob	cob	fine (B-pollen)
	Canary Islands	I-3	20	5	4	2012-06-19						cob	cob	fine (B-pollen)
	Canary Islands	I-3	20	5	5	2012-06-19						cob	cob	fine (B-pollen)
	Canary Islands	I-4	1	1	1	2012-06-18	PREV. UNDESCRIBED	B/var	B/cob	B-pollen	cob	cob	cob	no data
	Canary Islands	I-4	1	1	2	2012-06-18						cob	cob	no data
	Canary Islands	I-4	1	1	3	2012-06-18						cob	cob	no data
	Canary Islands	I-4	1	1	4	2012-06-18						cob	cob	no data
	Canary Islands	I-4	1	1	5	2012-06-18						cob	cob	no data
	Canary Islands	I-4	1	2	1	2012-06-18			B/var	B-pollen	var	var	pap + cob	no data
	Canary Islands	I-4	1	2	2	2012-06-18						var	pap + cob	no data
	Canary Islands	I-4	1	2	3	2012-06-18						var	pap + cob	no data
	Canary Islands	I-4	1	2	4	2012-06-18						cob	cob	no data
	Canary Islands	I-4	1	2	5	2012-06-18						var	int	no data
	Canary Islands	I-4	1	3	1	2012-06-18			B/var	B-pollen	var	var	pap + cob	no data
	Canary Islands	I-4	1	3	2	2012-06-18						var	pap + cob	no data
	Canary Islands	I-4	1	3	3	2012-06-18						var	pap + cob	no data
	Canary Islands	I-4	1	3	4	2012-06-18						var	pap + cob	no data
	Canary Islands	I-4	1	3	5	2012-06-18						var	pap + cob	no data
	Canary Islands	I-4	1	4	1	2012-06-18			B/var	B-pollen	var	var	pap + cob	fine (B-pollen)
	Canary Islands	I-4	1	4	2	2012-06-18						var	pap + cob	fine (B-pollen)
	Canary Islands	I-4	1	4	3	2012-06-18						var	pap + cob	fine (B-pollen)
	Canary Islands	I-4	1	4	4	2012-06-18						var	pap + cob	fine (B-pollen)
	Canary Islands	I-4	1	4	5	2012-06-18						var	pap + cob	fine (B-pollen)
	Canary Islands	I-4	1	5	1	2012-06-18			B/pap	B-pollen	pap	pap	pap	fine (B-pollen)
	Canary Islands	I-4	1	5	2	2012-06-18						pap	pap	fine (B-pollen)
	Canary Islands	I-4	1	5	3	2012-06-18						pap	pap	fine (B-pollen)
	Canary Islands	I-4	1	5	4	2012-06-18						pap	pap	fine (B-pollen)
	Canary Islands	I-4	1	5	5	2012-06-18						pap	pap	fine (B-pollen)
	Canary Islands	I-4	2	1	1	2012-06-18	PREV. UNDESCRIBED	B/var	B/pap	B-pollen	pap	pap	pap	fine (B-pollen)
	Canary Islands	I-4	2	1	2	2012-06-18						pap	pap	fine (B-pollen)
	Canary Islands	I-4	2	1	3	2012-06-18						pap	pap	fine (B-pollen)
	Canary Islands	I-4	2	1	4	2012-06-18						pap	pap	fine (B-pollen)
	Canary Islands	I-4	2	1	5	2012-06-18						pap	pap	fine (B-pollen)
	Canary Islands	I-4	2	2	1	2012-06-18			B/var	B-pollen	var	pap	pap	fine (B-pollen)
	Canary Islands	I-4	2	2	2	2012-06-18						pap	pap	fine (B-pollen)
	Canary Islands	I-4	2	2	3	2012-06-18						pap	pap	fine (B-pollen)
	Canary Islands	I-4	2	2	4	2012-06-18						var	pap + cob	fine (B-pollen)
	Canary Islands	I-4	2	2	5	2012-06-18						var	pap + cob	fine (B-pollen)
	Canary Islands	I-4	2	3	1	2012-06-18			B/var	B-pollen	var	pap	pap	fine (B-pollen)
	Canary Islands	I-4	2	3	2	2012-06-18						pap	pap	fine (B-pollen)
	Canary Islands	I-4	2	3	3	2012-06-18						pap	pap	fine (B-pollen)
	Canary Islands	I-4	2	3	4	2012-06-18						pap	pap	fine (B-pollen)
	Canary Islands	I-4	2	3	5	2012-06-18						var	pap + cob	fine (B-pollen)
	Canary Islands	I-4	2	4	1	2012-06-18			B/var	B-pollen	var	pap	pap	fine (B-pollen)
	Canary Islands	I-4	2	4	2	2012-06-18						pap	pap	fine (B-pollen)
	Canary Islands	I-4	2	4	3	2012-06-18						pap	pap	fine (B-pollen)
	Canary Islands	I-4	2	4	4	2012-06-18						pap	pap	fine (B-pollen)
	Canary Islands	I-4	2	4	5	2012-06-18						var	pap + cob	fine (B-pollen)
	Canary Islands	I-4	2	5	1	2012-06-18			B/var	B-pollen	var	pap	pap	fine (B-pollen)
	Canary Islands	I-4	2	5	2	2012-06-18						pap	pap	fine (B-pollen)
	Canary Islands	I-4	2	5	3	2012-06-18						pap	pap	fine (B-pollen)
	Canary Islands	I-4	2	5	4	2012-06-18						pap	pap	fine (B-pollen)
	Canary Islands	I-4	2	5	5	2012-06-18						var	pap + cob	fine (B-pollen)
	Canary Islands	I-4	3	1	1	2012-06-18	PREV. UNDESCRIBED	B/var	B/var	B-pollen	var	pap	pap	fine (B-pollen)
	Canary Islands	I-4	3	1	2	2012-06-18						pap	pap	fine (B-pollen)
	Canary Islands	I-4	3	1	3	2012-06-18						pap	pap	fine (B-pollen)
	Canary Islands	I-4	3	1	4	2012-06-18						var	pap + cob	fine (B-pollen)
	Canary Islands	I-4	3	1	5	2012-06-18						var	pap + cob	fine (B-pollen)
	Canary Islands	I-4	3	2	1	2012-06-18			B/var	B-pollen	var	pap	pap	no data
	Canary Islands	I-4	3	2	2	2012-06-18						pap	pap	no data
	Canary Islands	I-4	3	2	3	2012-06-18						pap	pap	no data
	Canary Islands	I-4	3	2	4	2012-06-18						pap	pap	no data
	Canary Islands	I-4	3	2	5	2012-06-18						cob	cob	no data
	Canary Islands	I-4	3	3	1	2012-06-18			B/var	B-pollen	var	pap	pap	no data
	Canary Islands	I-4	3	3	2	2012-06-18						cob	cob	no data
	Canary Islands	I-4	3	3	3	2012-06-18						var	pap + cob	no data
	Canary Islands	I-4	3	3	4	2012-06-18						var	pap + cob	no data
	Canary Islands	I-4	3	3	5	no data						no data	no data	no data
	Canary Islands	I-4	3	4	1	2012-06-18			B/var	B-pollen	var	var	pap + cob	no data
	Canary Islands	I-4	3	4	2	2012-06-18						var	pap + cob	no data
	Canary Islands	I-4	3	4	3	2012-06-18						var	pap + cob	no data
	Canary Islands	I-4	3	4	4	2012-06-18						var	pap + cob	no data
	Canary Islands	I-4	3	4	5	2012-06-18						var	pap + cob	no data
	Canary Islands	I-4	3	5	1	2012-06-18			B/var	B-pollen	var	pap	pap	no data
	Canary Islands	I-4	3	5	2	2012-06-18						var	pap + cob	no data
	Canary Islands	I-4	3	5	3	2012-06-18						var	pap + cob	no data
	Canary Islands	I-4	3	5	4	2012-06-18						var	pap + cob	no data
	Canary Islands	I-4	3	5	5	no data						no data	no data	no data
	Canary Islands	I-4	4	1	1	2012-06-18	PREV. UNDESCRIBED	B/var	NA	B-pollen	NA	no data	no data	fine (B-pollen)
	Canary Islands	I-4	4	1	2	2012-06-18						no data	no data	fine (B-pollen)
	Canary Islands	I-4	4	1	3	2012-06-18						no data	no data	fine (B-pollen)
	Canary Islands	I-4	4	1	4	2012-06-18						no data	no data	fine (B-pollen)
	Canary Islands	I-4	4	1	5	2012-06-18						no data	no data	fine (B-pollen)
	Canary Islands	I-4	4	2	1	2012-06-18			B/cob	B-pollen	cob	cob	cob	fine (B-pollen)
	Canary Islands	I-4	4	2	2	2012-06-18						cob	cob	fine (B-pollen)
	Canary Islands	I-4	4	2	3	2012-06-18						cob	cob	fine (B-pollen)
	Canary Islands	I-4	4	2	4	2012-06-18						cob	cob	fine (B-pollen)
	Canary Islands	I-4	4	2	5	2012-06-18						cob	cob	fine (B-pollen)
	Canary Islands	I-4	4	3	1	2012-06-18			B/var	B-pollen	var	var	pap + int + cob	fine (B-pollen)
	Canary Islands	I-4	4	3	2	2012-06-18						var	pap + int + cob	fine (B-pollen)
	Canary Islands	I-4	4	3	3	2012-06-18						var	pap + int + cob	fine (B-pollen)
	Canary Islands	I-4	4	3	4	2012-06-18						var	pap + int + cob	fine (B-pollen)
	Canary Islands	I-4	4	3	5	2012-06-18						var	pap + int + cob	fine (B-pollen)
	Canary Islands	I-4	5	1	1	2012-06-18	PREV. UNDESCRIBED	NA	NA	NA	var	cob	cob	no data
	Canary Islands	I-4	5	1	2	2012-06-18						var	pap + cob	no data
	Canary Islands	I-4	5	1	3	no data						no data	no data	no data
	Canary Islands	I-4	5	1	4	no data						no data	no data	no data
	Canary Islands	I-4	5	1	5	no data						no data	no data	no data
	Canary Islands	I-4	5	2	1	2012-06-18			NA	NA	cob	cob	cob	no data
	Canary Islands	I-4	5	2	2	2012-06-18						cob	cob	no data
	Canary Islands	I-4	5	2	3	2012-06-18						cob	cob	no data
	Canary Islands	I-4	5	2	4	2012-06-18						cob	cob	no data
	Canary Islands	I-4	5	2	5	2012-06-18						cob	cob	no data
	Canary Islands	I-4	5	3	1	2012-06-18			NA	NA	cob	cob	cob	no data
	Canary Islands	I-4	5	3	2	2012-06-18						cob	cob	no data
	Canary Islands	I-4	5	3	3	2012-06-18						cob	cob	no data
	Canary Islands	I-4	5	3	4	2012-06-18						cob	cob	no data
	Canary Islands	I-4	5	3	5	no data						no data	no data	no data
	Canary Islands	I-4	5	4	1	2012-06-18			NA	NA	pap	pap	pap	no data
	Canary Islands	I-4	5	4	2	2012-06-18						pap	pap	no data
	Canary Islands	I-4	5	4	3	2012-06-18						pap	pap	no data
	Canary Islands	I-4	5	4	4	2012-06-18						pap	pap	no data
	Canary Islands	I-4	5	4	5	2012-06-18						pap	pap	no data
	Canary Islands	I-4	5	5	1	2012-06-18			NA	NA	var	cob	cob	no data
	Canary Islands	I-4	5	5	2	2012-06-18						cob	cob	no data
	Canary Islands	I-4	5	5	3	2012-06-18						cob	cob	no data
	Canary Islands	I-4	5	5	4	2012-06-18						cob	cob	no data
	Canary Islands	I-4	5	5	5	2012-06-18						var	int	no data
	Canary Islands	I-4	6	1	1	2012-06-18	PREV. UNDESCRIBED	NA	NA	NA	pap	pap	pap	no data
	Canary Islands	I-4	6	1	2	2012-06-18						pap	pap	no data
	Canary Islands	I-4	6	1	3	2012-06-18						pap	pap	no data
	Canary Islands	I-4	6	1	4	2012-06-18						pap	pap	no data
	Canary Islands	I-4	6	1	5	2012-06-18						pap	pap	no data
	Canary Islands	I-4	6	2	1	2012-06-18			NA	NA	pap	pap	pap	no data
	Canary Islands	I-4	6	2	2	2012-06-18						pap	pap	no data
	Canary Islands	I-4	6	2	3	2012-06-18						pap	pap	no data
	Canary Islands	I-4	6	2	4	2012-06-18						pap	pap	no data
	Canary Islands	I-4	6	2	5	2012-06-18						pap	pap	no data
	Canary Islands	I-4	6	3	1	2012-06-18			NA	NA	cob	cob	cob	no data
	Canary Islands	I-4	6	3	2	2012-06-18						cob	cob	no data
	Canary Islands	I-4	6	3	3	2012-06-18						cob	cob	no data
	Canary Islands	I-4	6	3	4	2012-06-18						cob	cob	no data
	Canary Islands	I-4	6	3	5	2012-06-18						cob	cob	no data
	Canary Islands	I-4	6	4	1	2012-06-18			NA	NA	pap	pap	pap	no data
	Canary Islands	I-4	6	4	2	2012-06-18						pap	pap	no data
	Canary Islands	I-4	6	4	3	2012-06-18						pap	pap	no data
	Canary Islands	I-4	6	4	4	2012-06-18						pap	pap	no data
	Canary Islands	I-4	6	4	5	2012-06-18						pap	pap	no data
	Canary Islands	I-4	6	5	1	2012-06-18			NA	NA	pap	pap	pap	no data
	Canary Islands	I-4	6	5	2	2012-06-18						pap	pap	no data
	Canary Islands	I-4	6	5	3	2012-06-18						pap	pap	no data
	Canary Islands	I-4	6	5	4	2012-06-18						pap	pap	no data
	Canary Islands	I-4	6	5	5	2012-06-18						pap	pap	no data
	Canary Islands	I-4	7	1	1	2012-06-18	PREV. UNDESCRIBED	NA	NA	NA	cob	cob	cob	no data
	Canary Islands	I-4	7	1	2	2012-06-18						cob	cob	no data
	Canary Islands	I-4	7	1	3	2012-06-18						cob	cob	no data
	Canary Islands	I-4	7	1	4	2012-06-18						cob	cob	no data
	Canary Islands	I-4	7	1	5	2012-06-18						cob	cob	no data
	Canary Islands	I-4	7	2	1	2012-06-18			NA	NA	var	var	pap + int + cob	no data
	Canary Islands	I-4	7	2	2	2012-06-18						var	pap + int + cob	no data
	Canary Islands	I-4	7	2	3	2012-06-18						var	pap + int + cob	no data
	Canary Islands	I-4	7	2	4	2012-06-18						var	pap + int + cob	no data
	Canary Islands	I-4	7	2	5	2012-06-18						var	pap + int + cob	no data
	Canary Islands	I-4	7	3	1	2012-06-18			NA	NA	cob	cob	cob	no data
	Canary Islands	I-4	7	3	2	2012-06-18						cob	cob	no data
	Canary Islands	I-4	7	3	3	2012-06-18						cob	cob	no data
	Canary Islands	I-4	7	3	4	2012-06-18						cob	cob	no data
	Canary Islands	I-4	7	3	5	2012-06-18						cob	cob	no data
	Canary Islands	I-4	7	4	1	2012-06-18			NA	NA	cob	cob	cob	no data
	Canary Islands	I-4	7	4	2	2012-06-18						cob	cob	no data
	Canary Islands	I-4	7	4	3	2012-06-18						cob	cob	no data
	Canary Islands	I-4	7	4	4	2012-06-18						cob	cob	no data
	Canary Islands	I-4	7	4	5	2012-06-18						cob	cob	no data
	Canary Islands	I-4	7	5	1	2012-06-18			NA	NA	cob	cob	cob	no data
	Canary Islands	I-4	7	5	2	2012-06-18						cob	cob	no data
	Canary Islands	I-4	7	5	3	2012-06-18						cob	cob	no data
	Canary Islands	I-4	7	5	4	2012-06-18						cob	cob	no data
	Canary Islands	I-4	7	5	5	2012-06-18						cob	cob	no data
	Canary Islands	I-4	8	1	1	2012-06-18	PREV. UNDESCRIBED	B/var	B/cob	B-pollen	cob	cob	cob	fine (B-pollen)
	Canary Islands	I-4	8	1	2	2012-06-18						cob	cob	fine (B-pollen)
	Canary Islands	I-4	8	1	3	2012-06-18						cob	cob	fine (B-pollen)
	Canary Islands	I-4	8	1	4	2012-06-18						cob	cob	fine (B-pollen)
	Canary Islands	I-4	8	1	5	2012-06-18						cob	cob	fine (B-pollen)
	Canary Islands	I-4	8	2	1	2012-06-18			B/cob	B-pollen	cob	cob	cob	fine (B-pollen)
	Canary Islands	I-4	8	2	2	2012-06-18						cob	cob	fine (B-pollen)
	Canary Islands	I-4	8	2	3	2012-06-18						cob	cob	fine (B-pollen)
	Canary Islands	I-4	8	2	4	2012-06-18						cob	cob	fine (B-pollen)
	Canary Islands	I-4	8	2	5	2012-06-18						cob	cob	fine (B-pollen)
	Canary Islands	I-4	8	3	1	2012-06-18			B/cob	B-pollen	cob	cob	cob	fine (B-pollen)
	Canary Islands	I-4	8	3	2	2012-06-18						cob	cob	fine (B-pollen)
	Canary Islands	I-4	8	3	3	2012-06-18						cob	cob	fine (B-pollen)
	Canary Islands	I-4	8	3	4	2012-06-18						cob	cob	fine (B-pollen)
	Canary Islands	I-4	8	3	5	2012-06-18						cob	cob	fine (B-pollen)
	Canary Islands	I-4	8	4	1	2012-06-18			B/cob	B-pollen	cob	cob	cob	fine (B-pollen)
	Canary Islands	I-4	8	4	2	2012-06-18						cob	cob	fine (B-pollen)
	Canary Islands	I-4	8	4	3	2012-06-18						cob	cob	fine (B-pollen)
	Canary Islands	I-4	8	4	4	2012-06-18						cob	cob	fine (B-pollen)
	Canary Islands	I-4	8	4	5	2012-06-18						cob	cob	fine (B-pollen)
	Canary Islands	I-4	8	5	1	2012-06-18			B/var	B-pollen	var	var	cob + int	no data
	Canary Islands	I-4	8	5	2	2012-06-18						var	cob + int	no data
	Canary Islands	I-4	8	5	3	2012-06-18						var	cob + int	no data
	Canary Islands	I-4	8	5	4	2012-06-18						var	cob + int	no data
	Canary Islands	I-4	8	5	5	2012-06-18						var	cob + int	no data
	Canary Islands	I-4	9	1	1	2012-06-18	PREV. UNDESCRIBED	NA	NA	NA	var	cob	cob	no data
	Canary Islands	I-4	9	1	2	2012-06-18						cob	cob	no data
	Canary Islands	I-4	9	1	3	2012-06-18						var	pap + int	no data
	Canary Islands	I-4	9	1	4	2012-06-18						var	pap + int	no data
	Canary Islands	I-4	9	1	5	2012-06-18						var	pap + int	no data
	Canary Islands	I-4	9	2	1	2012-06-18			NA	NA	var	var	pap + int	no data
	Canary Islands	I-4	9	2	2	2012-06-18						var	pap + int	no data
	Canary Islands	I-4	9	2	3	2012-06-18						var	pap + int	no data
	Canary Islands	I-4	9	2	4	2012-06-18						var	pap + int	no data
	Canary Islands	I-4	9	2	5	2012-06-18						var	pap + int	no data
	Canary Islands	I-4	9	3	1	2012-06-18			NA	NA	cob	cob	cob	no data
	Canary Islands	I-4	9	3	2	2012-06-18						cob	cob	no data
	Canary Islands	I-4	9	3	3	2012-06-18						cob	cob	no data
	Canary Islands	I-4	9	3	4	2012-06-18						cob	cob	no data
	Canary Islands	I-4	9	3	5	2012-06-18						cob	cob	no data
	Canary Islands	I-4	9	4	1	2012-06-18			NA	NA	var	var	cob + int	no data
	Canary Islands	I-4	9	4	2	2012-06-18						var	cob + int	no data
	Canary Islands	I-4	9	4	3	2012-06-18						var	cob + int	no data
	Canary Islands	I-4	9	4	4	2012-06-18						var	cob + int	no data
	Canary Islands	I-4	9	4	5	2012-06-18						var	cob + int	no data
	Canary Islands	I-4	9	5	1	2012-06-18			NA	NA	var	var	pap + int	no data
	Canary Islands	I-4	9	5	2	2012-06-18						var	cob + int	no data
	Canary Islands	I-4	9	5	3	2012-06-18						var	cob + int	no data
	Canary Islands	I-4	9	5	4	2012-06-18						var	cob + int	no data
	Canary Islands	I-4	9	5	5	2012-06-18						var	cob + int	no data
	Canary Islands	I-4	10	1	1	2012-06-18	PREV. UNDESCRIBED	NA	NA	NA	cob	cob	cob	no data
	Canary Islands	I-4	10	1	2	2012-06-18						cob	cob	no data
	Canary Islands	I-4	10	1	3	2012-06-18						cob	cob	no data
	Canary Islands	I-4	10	1	4	2012-06-18						cob	cob	no data
	Canary Islands	I-4	10	1	5	2012-06-18						cob	cob	no data
	Canary Islands	I-4	10	2	1	2012-06-18			NA	NA	pap	pap	pap	no data
	Canary Islands	I-4	10	2	2	2012-06-18						pap	pap	no data
	Canary Islands	I-4	10	2	3	2012-06-18						pap	pap	no data
	Canary Islands	I-4	10	2	4	2012-06-18						pap	pap	no data
	Canary Islands	I-4	10	2	5	2012-06-18						pap	pap	no data
	Canary Islands	I-4	10	3	1	2012-06-18			NA	NA	cob	cob	cob	no data
	Canary Islands	I-4	10	3	2	2012-06-18						cob	cob	no data
	Canary Islands	I-4	10	3	3	2012-06-18						cob	cob	no data
	Canary Islands	I-4	10	3	4	2012-06-18						cob	cob	no data
	Canary Islands	I-4	10	3	5	2012-06-18						cob	cob	no data
	Canary Islands	I-4	10	4	1	2012-06-18			NA	NA	pap	pap	pap	no data
	Canary Islands	I-4	10	4	2	2012-06-18						pap	pap	no data
	Canary Islands	I-4	10	4	3	2012-06-18						pap	pap	no data
	Canary Islands	I-4	10	4	4	2012-06-18						pap	pap	no data
	Canary Islands	I-4	10	4	5	2012-06-18						pap	pap	no data
	Canary Islands	I-4	10	5	1	2012-06-18			NA	NA	pap	pap	pap	no data
	Canary Islands	I-4	10	5	2	2012-06-18						pap	pap	no data
	Canary Islands	I-4	10	5	3	2012-06-18						pap	pap	no data
	Canary Islands	I-4	10	5	4	2012-06-18						pap	pap	no data
	Canary Islands	I-4	10	5	5	2012-06-18						pap	pap	no data
	Canary Islands	I-4	11	1	1	2012-06-18	PREV. UNDESCRIBED	NA	NA	NA	var	var	int	no data
	Canary Islands	I-4	11	1	2	2012-06-18						var	int	no data
	Canary Islands	I-4	11	1	3	2012-06-18						var	pap + cob	no data
	Canary Islands	I-4	11	1	4	2012-06-18						var	pap + cob	no data
	Canary Islands	I-4	11	1	5	2012-06-18						cob	cob	no data
	Canary Islands	I-4	11	2	1	2012-06-18			NA	NA	var	pap	pap	no data
	Canary Islands	I-4	11	2	2	2012-06-18						pap	pap	no data
	Canary Islands	I-4	11	2	3	2012-06-18						cob	cob	no data
	Canary Islands	I-4	11	2	4	2012-06-18						cob	cob	no data
	Canary Islands	I-4	11	2	5	2012-06-18						var	int	no data
	Canary Islands	I-4	11	3	1	2012-06-18			NA	NA	cob	cob	cob	no data
	Canary Islands	I-4	11	3	2	2012-06-18						cob	cob	no data
	Canary Islands	I-4	11	3	3	2012-06-18						cob	cob	no data
	Canary Islands	I-4	11	3	4	2012-06-18						cob	cob	no data
	Canary Islands	I-4	11	3	5	2012-06-18						cob	cob	no data
	Canary Islands	I-4	11	4	1	2012-06-18			NA	NA	pap	pap	pap	no data
	Canary Islands	I-4	11	4	2	2012-06-18						pap	pap	no data
	Canary Islands	I-4	11	4	3	2012-06-18						pap	pap	no data
	Canary Islands	I-4	11	4	4	2012-06-18						pap	pap	no data
	Canary Islands	I-4	11	4	5	2012-06-18						pap	pap	no data
	Canary Islands	I-4	11	5	1	2012-06-18			NA	NA	var	pap	pap	no data
	Canary Islands	I-4	11	5	2	2012-06-18						pap	pap	no data
	Canary Islands	I-4	11	5	3	2012-06-18						pap	pap	no data
	Canary Islands	I-4	11	5	4	2012-06-18						pap	pap	no data
	Canary Islands	I-4	11	5	5	2012-06-18						var	int	no data
	Canary Islands	I-4	12	1	1	2012-06-18	PREV. UNDESCRIBED	NA	NA	NA	var	pap	pap	no data
	Canary Islands	I-4	12	1	2	2012-06-18						pap	pap	no data
	Canary Islands	I-4	12	1	3	2012-06-18						cob	cob	no data
	Canary Islands	I-4	12	1	4	2012-06-18						cob	cob	no data
	Canary Islands	I-4	12	1	5	2012-06-18						var	int	no data
	Canary Islands	I-4	12	2	1	2012-06-18			NA	NA	var	pap	pap	no data
	Canary Islands	I-4	12	2	2	2012-06-18						pap	pap	no data
	Canary Islands	I-4	12	2	3	2012-06-18						pap	pap	no data
	Canary Islands	I-4	12	2	4	2012-06-18						cob	cob	no data
	Canary Islands	I-4	12	2	5	2012-06-18						var	pap + cob	no data
	Canary Islands	I-4	12	3	1	2012-06-18			NA	NA	pap	pap	pap	no data
	Canary Islands	I-4	12	3	2	2012-06-18						pap	pap	no data
	Canary Islands	I-4	12	3	3	2012-06-18						pap	pap	no data
	Canary Islands	I-4	12	3	4	2012-06-18						pap	pap	no data
	Canary Islands	I-4	12	3	5	2012-06-18						pap	pap	no data
	Canary Islands	I-4	12	4	1	2012-06-18			NA	NA	cob	cob	cob	no data
	Canary Islands	I-4	12	4	2	2012-06-18						cob	cob	no data
	Canary Islands	I-4	12	4	3	2012-06-18						cob	cob	no data
	Canary Islands	I-4	12	4	4	2012-06-18						cob	cob	no data
	Canary Islands	I-4	12	4	5	2012-06-18						cob	cob	no data
	Canary Islands	I-4	12	5	1	2012-06-18			NA	NA	var	var	pap + int	no data
	Canary Islands	I-4	12	5	2	2012-06-18						var	pap + int	no data
	Canary Islands	I-4	12	5	3	2012-06-18						var	pap + int	no data
	Canary Islands	I-4	12	5	4	2012-06-18						var	pap + int	no data
	Canary Islands	I-4	12	5	5	2012-06-18						var	pap + int	no data
	Canary Islands	I-4	13	1	1	2012-06-18	PREV. UNDESCRIBED	B/var	B/var	B-pollen	var	var	pap + int	no data
	Canary Islands	I-4	13	1	2	2012-06-18						var	pap + int	no data
	Canary Islands	I-4	13	1	3	2012-06-18						var	pap + int	no data
	Canary Islands	I-4	13	1	4	2012-06-18						var	pap + int	no data
	Canary Islands	I-4	13	1	5	2012-06-18						var	pap + int	no data
	Canary Islands	I-4	13	2	1	2012-06-18			B/var	B-pollen	var	pap	pap	no data
	Canary Islands	I-4	13	2	2	2012-06-18						pap	pap	no data
	Canary Islands	I-4	13	2	3	2012-06-18						cob	cob	no data
	Canary Islands	I-4	13	2	4	2012-06-18						cob	cob	no data
	Canary Islands	I-4	13	2	5	2012-06-18						cob	cob	no data
	Canary Islands	I-4	13	3	1	2012-06-18			B/pap	B-pollen	pap	pap	pap	no data
	Canary Islands	I-4	13	3	2	2012-06-18						pap	pap	no data
	Canary Islands	I-4	13	3	3	2012-06-18						pap	pap	no data
	Canary Islands	I-4	13	3	4	2012-06-18						pap	pap	no data
	Canary Islands	I-4	13	3	5	2012-06-18						pap	pap	no data
	Canary Islands	I-4	13	4	1	2012-06-18			B/var	B-pollen	var	cob	cob	no data
	Canary Islands	I-4	13	4	2	2012-06-18						pap	pap	no data
	Canary Islands	I-4	13	4	3	2012-06-18						var	int	no data
	Canary Islands	I-4	13	4	4	no data						no data	no data	no data
	Canary Islands	I-4	13	4	5	no data						no data	no data	no data
	Canary Islands	I-4	13	5	1	2012-06-18			B/cob	B-pollen	cob	cob	cob	fine (B-pollen)
	Canary Islands	I-4	13	5	2	2012-06-18						cob	cob	fine (B-pollen)
	Canary Islands	I-4	13	5	3	2012-06-18						cob	cob	fine (B-pollen)
	Canary Islands	I-4	13	5	4	2012-06-18						cob	cob	fine (B-pollen)
	Canary Islands	I-4	13	5	5	2012-06-18						cob	cob	fine (B-pollen)
	Canary Islands	I-4	14	1	1	2012-06-18	PREV. UNDESCRIBED	B/var	B/pap	B-pollen	pap	pap	pap	no data
	Canary Islands	I-4	14	1	2	2012-06-18						pap	pap	no data
	Canary Islands	I-4	14	1	3	2012-06-18						pap	pap	no data
	Canary Islands	I-4	14	1	4	2012-06-18						pap	pap	no data
	Canary Islands	I-4	14	1	5	2012-06-18						pap	pap	no data
	Canary Islands	I-4	14	2	1	2012-06-18			B/var	B-pollen	var	pap	pap	no data
	Canary Islands	I-4	14	2	2	2012-06-18						cob	cob	no data
	Canary Islands	I-4	14	2	3	2012-06-18						cob	cob	no data
	Canary Islands	I-4	14	2	4	2012-06-18						cob	cob	no data
	Canary Islands	I-4	14	2	5	2012-06-18						cob	cob	no data
	Canary Islands	I-4	14	3	1	2012-06-18			B/var	B-pollen	var	var	pap + cob	no data
	Canary Islands	I-4	14	3	2	2012-06-18						var	pap + cob	no data
	Canary Islands	I-4	14	3	3	2012-06-18						var	pap + cob	no data
	Canary Islands	I-4	14	3	4	2012-06-18						var	pap + cob	no data
	Canary Islands	I-4	14	3	5	2012-06-18						var	pap + cob	no data
	Canary Islands	I-4	14	4	1	2012-06-18			B/var	B-pollen	var	var	pap + cob	no data
	Canary Islands	I-4	14	4	2	2012-06-18						var	pap + cob	no data
	Canary Islands	I-4	14	4	3	2012-06-18						var	pap + cob	no data
	Canary Islands	I-4	14	4	4	2012-06-18						var	pap + cob	no data
	Canary Islands	I-4	14	4	5	2012-06-18						var	pap + cob	no data
	Canary Islands	I-4	14	5	1	2012-06-18			B/cob	B-pollen	cob	cob	cob	fine (B-pollen)
	Canary Islands	I-4	14	5	2	2012-06-18						cob	cob	fine (B-pollen)
	Canary Islands	I-4	14	5	3	2012-06-18						cob	cob	fine (B-pollen)
	Canary Islands	I-4	14	5	4	2012-06-18						cob	cob	fine (B-pollen)
	Canary Islands	I-4	14	5	5	2012-06-18						cob	cob	fine (B-pollen)
	Canary Islands	I-4	15	1	1	2012-06-18	PREV. UNDESCRIBED	NA	NA	NA	pap	pap	pap	no data
	Canary Islands	I-4	15	1	2	2012-06-18						pap	pap	no data
	Canary Islands	I-4	15	1	3	2012-06-18						pap	pap	no data
	Canary Islands	I-4	15	1	4	2012-06-18						pap	pap	no data
	Canary Islands	I-4	15	1	5	2012-06-18						pap	pap	no data
	Canary Islands	I-4	15	2	1	2012-06-18			NA	NA	var	var	pap + cob	no data
	Canary Islands	I-4	15	2	2	2012-06-18						var	pap + cob	no data
	Canary Islands	I-4	15	2	3	2012-06-18						var	pap + cob	no data
	Canary Islands	I-4	15	2	4	2012-06-18						var	pap + cob	no data
	Canary Islands	I-4	15	2	5	2012-06-18						var	pap + cob	no data
	Canary Islands	I-4	15	3	1	2012-06-18			NA	NA	var	cob	cob	no data
	Canary Islands	I-4	15	3	2	2012-06-18						cob	cob	no data
	Canary Islands	I-4	15	3	3	2012-06-18						cob	cob	no data
	Canary Islands	I-4	15	3	4	2012-06-18						pap	pap	no data
	Canary Islands	I-4	15	3	5	2012-06-18						pap	pap	no data
	Canary Islands	I-4	15	4	1	2012-06-18			NA	NA	var	cob	cob	no data
	Canary Islands	I-4	15	4	2	2012-06-18						cob	cob	no data
	Canary Islands	I-4	15	4	3	2012-06-18						cob	cob	no data
	Canary Islands	I-4	15	4	4	2012-06-18						var	pap + cob	no data
	Canary Islands	I-4	15	4	5	2012-06-18						var	pap + cob	no data
	Canary Islands	I-4	15	5	1	2012-06-18			NA	NA	cob	cob	cob	no data
	Canary Islands	I-4	15	5	2	2012-06-18						cob	cob	no data
	Canary Islands	I-4	15	5	3	2012-06-18						cob	cob	no data
	Canary Islands	I-4	15	5	4	2012-06-18						cob	cob	no data
	Canary Islands	I-4	15	5	5	2012-06-18						cob	cob	no data
	Canary Islands	I-4	16	1	1	2012-06-18	PREV. UNDESCRIBED	B/var	B/var	B-pollen	var	var	cob + int	no data
	Canary Islands	I-4	16	1	2	2012-06-18						var	cob + int	no data
	Canary Islands	I-4	16	1	3	2012-06-18						var	cob + int	no data
	Canary Islands	I-4	16	1	4	2012-06-18						var	cob + int	no data
	Canary Islands	I-4	16	1	5	2012-06-18						var	cob + int	no data
	Canary Islands	I-4	16	2	1	2012-06-18			B/cob	B-pollen	cob	cob	cob	fine (B-pollen)
	Canary Islands	I-4	16	2	2	2012-06-18						cob	cob	fine (B-pollen)
	Canary Islands	I-4	16	2	3	2012-06-18						cob	cob	fine (B-pollen)
	Canary Islands	I-4	16	2	4	2012-06-18						cob	cob	fine (B-pollen)
	Canary Islands	I-4	16	2	5	2012-06-18						cob	cob	fine (B-pollen)
	Canary Islands	I-4	16	3	1	2012-06-18			B/cob	B-pollen	cob	cob	cob	fine (B-pollen)
	Canary Islands	I-4	16	3	2	2012-06-18						cob	cob	fine (B-pollen)
	Canary Islands	I-4	16	3	3	2012-06-18						cob	cob	fine (B-pollen)
	Canary Islands	I-4	16	3	4	2012-06-18						cob	cob	fine (B-pollen)
	Canary Islands	I-4	16	3	5	2012-06-18						cob	cob	fine (B-pollen)
	Canary Islands	I-4	16	4	1	2012-06-18			B/cob	B-pollen	cob	cob	cob	fine (B-pollen)
	Canary Islands	I-4	16	4	2	2012-06-18						cob	cob	fine (B-pollen)
	Canary Islands	I-4	16	4	3	2012-06-18						cob	cob	fine (B-pollen)
	Canary Islands	I-4	16	4	4	2012-06-18						cob	cob	fine (B-pollen)
	Canary Islands	I-4	16	4	5	2012-06-18						cob	cob	fine (B-pollen)
	Canary Islands	I-4	16	5	1	2012-06-18			B/cob	B-pollen	cob	cob	cob	no data
	Canary Islands	I-4	16	5	2	2012-06-18						cob	cob	no data
	Canary Islands	I-4	16	5	3	2012-06-18						cob	cob	no data
	Canary Islands	I-4	16	5	4	2012-06-18						cob	cob	no data
	Canary Islands	I-4	16	5	5	2012-06-18						cob	cob	no data
	Canary Islands	I-4	17	1	1	2012-06-18	PREV. UNDESCRIBED	B/var	B/pap	B-pollen	pap	pap	pap	no data
	Canary Islands	I-4	17	1	2	2012-06-18						pap	pap	no data
	Canary Islands	I-4	17	1	3	2012-06-18						pap	pap	no data
	Canary Islands	I-4	17	1	4	2012-06-18						pap	pap	no data
	Canary Islands	I-4	17	1	5	2012-06-18						pap	pap	no data
	Canary Islands	I-4	17	2	1	2012-06-18			B/var	B-pollen	var	cob	cob	fine (B-pollen)
	Canary Islands	I-4	17	2	2	2012-06-18						cob	cob	fine (B-pollen)
	Canary Islands	I-4	17	2	3	2012-06-18						cob	cob	fine (B-pollen)
	Canary Islands	I-4	17	2	4	2012-06-18						cob	cob	fine (B-pollen)
	Canary Islands	I-4	17	2	5	2012-06-18						var	cob + int	fine (B-pollen)
	Canary Islands	I-4	17	3	1	2012-06-18			B/pap	B-pollen	pap	pap	pap	fine (B-pollen)
	Canary Islands	I-4	17	3	2	2012-06-18						pap	pap	fine (B-pollen)
	Canary Islands	I-4	17	3	3	2012-06-18						pap	pap	fine (B-pollen)
	Canary Islands	I-4	17	3	4	2012-06-18						pap	pap	fine (B-pollen)
	Canary Islands	I-4	17	3	5	2012-06-18						pap	pap	fine (B-pollen)
	Canary Islands	I-4	17	4	1	2012-06-18			B/pap	B-pollen	pap	pap	pap	no data
	Canary Islands	I-4	17	4	2	2012-06-18						pap	pap	no data
	Canary Islands	I-4	17	4	3	2012-06-18						pap	pap	no data
	Canary Islands	I-4	17	4	4	2012-06-18						pap	pap	no data
	Canary Islands	I-4	17	4	5	2012-06-18						pap	pap	no data
	Canary Islands	I-4	17	5	1	2012-06-18			B/pap	B-pollen	pap	pap	pap	no data
	Canary Islands	I-4	17	5	2	2012-06-18						pap	pap	no data
	Canary Islands	I-4	17	5	3	2012-06-18						pap	pap	no data
	Canary Islands	I-4	17	5	4	2012-06-18						pap	pap	no data
	Canary Islands	I-4	17	5	5	2012-06-18						pap	pap	no data
	Canary Islands	I-4	18	1	1	2012-06-18	PREV. UNDESCRIBED	NA	NA	NA	var	var	pap + int	no data
	Canary Islands	I-4	18	1	2	2012-06-18						var	pap + int	no data
	Canary Islands	I-4	18	1	3	2012-06-18						var	pap + int	no data
	Canary Islands	I-4	18	1	4	2012-06-18						var	pap + int	no data
	Canary Islands	I-4	18	1	5	2012-06-18						var	pap + int	no data
	Canary Islands	I-4	18	2	1	2012-06-18			NA	NA	var	cob	cob	no data
	Canary Islands	I-4	18	2	2	2012-06-18						cob	cob	no data
	Canary Islands	I-4	18	2	3	2012-06-18						cob	cob	no data
	Canary Islands	I-4	18	2	4	2012-06-18						cob	cob	no data
	Canary Islands	I-4	18	2	5	2012-06-18						pap	pap	no data
	Canary Islands	I-4	18	3	1	2012-06-18			NA	NA	var	var	int	no data
	Canary Islands	I-4	18	3	2	2012-06-18						var	int	no data
	Canary Islands	I-4	18	3	3	2012-06-18						var	int	no data
	Canary Islands	I-4	18	3	4	2012-06-18						var	int	no data
	Canary Islands	I-4	18	3	5	2012-06-18						var	int	no data
	Canary Islands	I-4	18	4	1	2012-06-18			NA	NA	var	var	pap + int + cob	no data
	Canary Islands	I-4	18	4	2	2012-06-18						var	pap + int + cob	no data
	Canary Islands	I-4	18	4	3	2012-06-18						var	pap + int + cob	no data
	Canary Islands	I-4	18	4	4	2012-06-18						var	pap + int + cob	no data
	Canary Islands	I-4	18	4	5	2012-06-18						var	pap + int + cob	no data
	Canary Islands	I-4	19	1	1	2012-06-18	PREV. UNDESCRIBED	NA	NA	NA	pap	pap	pap	no data
	Canary Islands	I-4	19	1	2	2012-06-18						pap	pap	no data
	Canary Islands	I-4	19	1	3	2012-06-18						pap	pap	no data
	Canary Islands	I-4	19	1	4	2012-06-18						pap	pap	no data
	Canary Islands	I-4	19	1	5	2012-06-18						pap	pap	no data
	Canary Islands	I-4	19	2	1	2012-06-18			NA	NA	var	var	pap + int	no data
	Canary Islands	I-4	19	2	2	2012-06-18						var	pap + int	no data
	Canary Islands	I-4	19	2	3	2012-06-18						var	pap + int	no data
	Canary Islands	I-4	19	2	4	2012-06-18						var	pap + int	no data
	Canary Islands	I-4	19	2	5	2012-06-18						var	pap + int	no data
	Canary Islands	I-4	19	3	1	2012-06-18			NA	NA	var	cob	cob	no data
	Canary Islands	I-4	19	3	2	2012-06-18						cob	cob	no data
	Canary Islands	I-4	19	3	3	2012-06-18						cob	cob	no data
	Canary Islands	I-4	19	3	4	2012-06-18						cob	cob	no data
	Canary Islands	I-4	19	3	5	2012-06-18						pap	pap	no data
	Canary Islands	I-4	19	4	1	2012-06-18			NA	NA	var	var	pap + cob	no data
	Canary Islands	I-4	19	4	2	2012-06-18						var	pap + cob	no data
	Canary Islands	I-4	19	4	3	2012-06-18						var	pap + cob	no data
	Canary Islands	I-4	19	4	4	no data						no data	no data	no data
	Canary Islands	I-4	19	4	5	no data						no data	no data	no data
	Canary Islands	I-4	19	5	1	2012-06-18			NA	NA	var	var	pap + cob	no data
	Canary Islands	I-4	19	5	2	2012-06-18						var	pap + cob	no data
	Canary Islands	I-4	19	5	3	2012-06-18						var	pap + cob	no data
	Canary Islands	I-4	19	5	4	2012-06-18						var	pap + cob	no data
	Canary Islands	I-4	19	5	5	2012-06-18						var	pap + cob	no data
	Canary Islands	I-4	20	1	1	2012-06-18	PREV. UNDESCRIBED	B/var	B/var	B-pollen	var	var	pap + int + cob	no data
	Canary Islands	I-4	20	1	2	2012-06-18						var	pap + int + cob	no data
	Canary Islands	I-4	20	1	3	2012-06-18						var	pap + int + cob	no data
	Canary Islands	I-4	20	1	4	2012-06-18						var	pap + int + cob	no data
	Canary Islands	I-4	20	1	5	2012-06-18						var	pap + int + cob	no data
	Canary Islands	I-4	20	2	1	2012-06-18			B/pap	B-pollen	pap	pap	pap	fine (B-pollen)
	Canary Islands	I-4	20	2	2	2012-06-18						pap	pap	fine (B-pollen)
	Canary Islands	I-4	20	2	3	2012-06-18						pap	pap	fine (B-pollen)
	Canary Islands	I-4	20	2	4	2012-06-18						pap	pap	fine (B-pollen)
	Canary Islands	I-4	20	2	5	2012-06-18						pap	pap	fine (B-pollen)
	Canary Islands	I-4	20	3	1	2012-06-18			B/var	B-pollen	var	pap	pap	fine (B-pollen)
	Canary Islands	I-4	20	3	2	2012-06-18						pap	pap	fine (B-pollen)
	Canary Islands	I-4	20	3	3	2012-06-18						pap	pap	fine (B-pollen)
	Canary Islands	I-4	20	3	4	2012-06-18						var	int	fine (B-pollen)
	Canary Islands	I-4	20	3	5	2012-06-18						var	int	fine (B-pollen)
	Canary Islands	I-4	20	4	1	2012-06-18			B/var	B-pollen	var	pap	pap	fine (B-pollen)
	Canary Islands	I-4	20	4	2	2012-06-18						var	pap + int	fine (B-pollen)
	Canary Islands	I-4	20	4	3	2012-06-18						var	pap + int	fine (B-pollen)
	Canary Islands	I-4	20	4	4	2012-06-18						var	pap + int	fine (B-pollen)
	Canary Islands	I-4	20	4	5	2012-06-18						var	pap + int	fine (B-pollen)
	Canary Islands	I-4	20	5	1	2012-06-18			B/cob	B-pollen	cob	cob	cob	fine (B-pollen)
	Canary Islands	I-4	20	5	2	2012-06-18						cob	cob	fine (B-pollen)
	Canary Islands	I-4	20	5	3	2012-06-18						cob	cob	fine (B-pollen)
	Canary Islands	I-4	20	5	4	2012-06-18						cob	cob	fine (B-pollen)
	Canary Islands	I-4	20	5	5	2012-06-18						cob	cob	fine (B-pollen)
	Canary Islands	I-5	1	1	1	2012-06-06	PREV. UNDESCRIBED	B/var	B/pap	B-pollen	pap	pap	pap	no data
	Canary Islands	I-5	1	1	2	2012-06-06						pap	pap	no data
	Canary Islands	I-5	1	1	3	2012-06-06						pap	pap	no data
	Canary Islands	I-5	1	1	4	2012-06-06						pap	pap	no data
	Canary Islands	I-5	1	1	5	2012-06-06						pap	pap	no data
	Canary Islands	I-5	1	2	1	2012-06-06			B/pap	B-pollen	pap	pap	pap	no data
	Canary Islands	I-5	1	2	2	2012-06-06						pap	pap	no data
	Canary Islands	I-5	1	2	3	2012-06-06						pap	pap	no data
	Canary Islands	I-5	1	2	4	2012-06-06						pap	pap	no data
	Canary Islands	I-5	1	2	5	2012-06-06						pap	pap	no data
	Canary Islands	I-5	1	3	1	2012-06-06			B/pap	B-pollen	pap	pap	pap	fine (B-pollen)
	Canary Islands	I-5	1	3	2	2012-06-06						pap	pap	fine (B-pollen)
	Canary Islands	I-5	1	3	3	2012-06-06						pap	pap	fine (B-pollen)
	Canary Islands	I-5	1	3	4	2012-06-06						pap	pap	fine (B-pollen)
	Canary Islands	I-5	1	3	5	2012-06-06						pap	pap	fine (B-pollen)
	Canary Islands	I-5	1	4	1	2012-06-06			B/var	B-pollen	var	pap	pap	fine (B-pollen)
	Canary Islands	I-5	1	4	2	2012-06-06						pap	pap	fine (B-pollen)
	Canary Islands	I-5	1	4	3	2012-06-06						pap	pap	fine (B-pollen)
	Canary Islands	I-5	1	4	4	2012-06-06						var	int	fine (B-pollen)
	Canary Islands	I-5	1	4	5	2012-06-06						pap	pap	fine (B-pollen)
	Canary Islands	I-5	1	5	1	2012-06-06			B/cob	B-pollen	cob	cob	cob	no data
	Canary Islands	I-5	1	5	2	2012-06-06						cob	cob	no data
	Canary Islands	I-5	1	5	3	2012-06-06						cob	cob	no data
	Canary Islands	I-5	1	5	4	2012-06-06						cob	cob	no data
	Canary Islands	I-5	1	5	5	2012-06-06						cob	cob	no data
	Canary Islands	I-5	2	1	1	2012-06-07	TYPICAL	B/pap	B/pap	B-pollen	pap	pap	pap	fine (B-pollen)
	Canary Islands	I-5	2	1	2	2012-06-07						pap	pap	fine (B-pollen)
	Canary Islands	I-5	2	1	3	2012-06-07						pap	pap	fine (B-pollen)
	Canary Islands	I-5	2	1	4	2012-06-07						pap	pap	fine (B-pollen)
	Canary Islands	I-5	2	1	5	2012-06-07						pap	pap	fine (B-pollen)
	Canary Islands	I-5	2	2	1	2012-06-07			B/pap	B-pollen	pap	pap	pap	no data
	Canary Islands	I-5	2	2	2	2012-06-07						pap	pap	no data
	Canary Islands	I-5	2	2	3	2012-06-07						pap	pap	no data
	Canary Islands	I-5	2	2	4	2012-06-07						pap	pap	no data
	Canary Islands	I-5	2	2	5	2012-06-07						pap	pap	no data
	Canary Islands	I-5	2	3	1	2012-06-07			B/pap	B-pollen	pap	pap	pap	no data
	Canary Islands	I-5	2	3	2	2012-06-07						pap	pap	no data
	Canary Islands	I-5	2	3	3	2012-06-07						pap	pap	no data
	Canary Islands	I-5	2	3	4	2012-06-07						pap	pap	no data
	Canary Islands	I-5	2	3	5	2012-06-07						pap	pap	no data
	Canary Islands	I-5	2	4	1	2012-06-07			B/pap	B-pollen	pap	pap	pap	no data
	Canary Islands	I-5	2	4	2	2012-06-07						pap	pap	no data
	Canary Islands	I-5	2	4	3	2012-06-07						pap	pap	no data
	Canary Islands	I-5	2	4	4	2012-06-07						pap	pap	no data
	Canary Islands	I-5	2	4	5	2012-06-07						pap	pap	no data
	Canary Islands	I-5	3	1	1	2012-06-07	TYPICAL	B/pap	B/pap	B-pollen	pap	pap	pap	no data
	Canary Islands	I-5	3	1	2	2012-06-07						pap	pap	no data
	Canary Islands	I-5	3	1	3	2012-06-07						pap	pap	no data
	Canary Islands	I-5	3	1	4	2012-06-07						pap	pap	no data
	Canary Islands	I-5	3	1	5	2012-06-07						pap	pap	no data
	Canary Islands	I-5	3	2	1	2012-06-07			B/pap	B-pollen	pap	pap	pap	no data
	Canary Islands	I-5	3	2	2	2012-06-07						pap	pap	no data
	Canary Islands	I-5	3	2	3	2012-06-07						pap	pap	no data
	Canary Islands	I-5	3	2	4	2012-06-07						pap	pap	no data
	Canary Islands	I-5	3	2	5	2012-06-07						pap	pap	no data
	Canary Islands	I-5	3	3	1	2012-06-07			B/pap	B-pollen	pap	pap	pap	no data
	Canary Islands	I-5	3	3	2	2012-06-07						pap	pap	no data
	Canary Islands	I-5	3	3	3	2012-06-07						pap	pap	no data
	Canary Islands	I-5	3	3	4	2012-06-07						pap	pap	no data
	Canary Islands	I-5	3	3	5	2012-06-07						pap	pap	no data
	Canary Islands	I-5	3	4	1	2012-06-07			B/pap	B-pollen	pap	pap	pap	fine (B-pollen)
	Canary Islands	I-5	3	4	2	2012-06-07						pap	pap	fine (B-pollen)
	Canary Islands	I-5	3	4	3	2012-06-07						pap	pap	fine (B-pollen)
	Canary Islands	I-5	3	4	4	2012-06-07						pap	pap	fine (B-pollen)
	Canary Islands	I-5	3	4	5	2012-06-07						pap	pap	fine (B-pollen)
	Canary Islands	I-5	3	5	1	2012-06-07			B/pap	B-pollen	pap	pap	pap	no data
	Canary Islands	I-5	3	5	2	2012-06-07						pap	pap	no data
	Canary Islands	I-5	3	5	3	2012-06-07						pap	pap	no data
	Canary Islands	I-5	3	5	4	2012-06-07						pap	pap	no data
	Canary Islands	I-5	3	5	5	2012-06-07						pap	pap	no data
	Canary Islands	I-5	4	1	1	2012-06-07	PREV. UNDESCRIBED	B/var	B/cob	B-pollen	cob	cob	cob	no data
	Canary Islands	I-5	4	1	2	2012-06-07						cob	cob	no data
	Canary Islands	I-5	4	1	3	2012-06-07						cob	cob	no data
	Canary Islands	I-5	4	1	4	2012-06-07						cob	cob	no data
	Canary Islands	I-5	4	1	5	2012-06-07						cob	cob	no data
	Canary Islands	I-5	4	2	1	2012-06-07			B/pap	B-pollen	pap	pap	pap	fine (B-pollen)
	Canary Islands	I-5	4	2	2	2012-06-07						pap	pap	fine (B-pollen)
	Canary Islands	I-5	4	2	3	2012-06-07						pap	pap	fine (B-pollen)
	Canary Islands	I-5	4	2	4	2012-06-07						pap	pap	fine (B-pollen)
	Canary Islands	I-5	4	2	5	2012-06-07						pap	pap	fine (B-pollen)
	Canary Islands	I-5	4	3	1	2012-06-07			B/cob	B-pollen	cob	cob	cob	fine (B-pollen)
	Canary Islands	I-5	4	3	2	2012-06-07						cob	cob	fine (B-pollen)
	Canary Islands	I-5	4	3	3	2012-06-07						cob	cob	fine (B-pollen)
	Canary Islands	I-5	4	3	4	2012-06-07						cob	cob	fine (B-pollen)
	Canary Islands	I-5	4	3	5	2012-06-07						cob	cob	fine (B-pollen)
	Canary Islands	I-5	4	4	1	2012-06-07			B/pap	B-pollen	pap	pap	pap	fine (B-pollen)
	Canary Islands	I-5	4	4	2	2012-06-07						pap	pap	fine (B-pollen)
	Canary Islands	I-5	4	4	3	2012-06-07						pap	pap	fine (B-pollen)
	Canary Islands	I-5	4	4	4	2012-06-07						pap	pap	fine (B-pollen)
	Canary Islands	I-5	4	4	5	2012-06-07						pap	pap	fine (B-pollen)
	Canary Islands	I-5	4	5	1	2012-06-07			B/pap	B-pollen	pap	pap	pap	fine (B-pollen)
	Canary Islands	I-5	4	5	2	2012-06-07						pap	pap	fine (B-pollen)
	Canary Islands	I-5	4	5	3	2012-06-07						pap	pap	fine (B-pollen)
	Canary Islands	I-5	4	5	4	2012-06-07						pap	pap	fine (B-pollen)
	Canary Islands	I-5	4	5	5	2012-06-07						pap	pap	fine (B-pollen)
	Canary Islands	I-5	5	1	1	2012-06-06	PREV. UNDESCRIBED	NA	NA	NA	pap	pap	pap	no data
	Canary Islands	I-5	5	1	2	2012-06-06						pap	pap	no data
	Canary Islands	I-5	5	1	3	2012-06-06						pap	pap	no data
	Canary Islands	I-5	5	1	4	2012-06-06						pap	pap	no data
	Canary Islands	I-5	5	1	5	2012-06-06						pap	pap	no data
	Canary Islands	I-5	5	2	1	2012-06-06			NA	NA	cob	cob	cob	no data
	Canary Islands	I-5	5	2	2	2012-06-06						cob	cob	no data
	Canary Islands	I-5	5	2	3	2012-06-06						cob	cob	no data
	Canary Islands	I-5	5	2	4	2012-06-06						cob	cob	no data
	Canary Islands	I-5	5	2	5	2012-06-06						cob	cob	no data
	Canary Islands	I-5	5	3	1	2012-06-06			NA	NA	pap	pap	pap	no data
	Canary Islands	I-5	5	3	2	2012-06-06						pap	pap	no data
	Canary Islands	I-5	5	3	3	2012-06-06						pap	pap	no data
	Canary Islands	I-5	5	3	4	2012-06-06						pap	pap	no data
	Canary Islands	I-5	5	3	5	2012-06-06						pap	pap	no data
	Canary Islands	I-5	5	4	1	2012-06-06			NA	NA	pap	pap	pap	no data
	Canary Islands	I-5	5	4	2	2012-06-06						pap	pap	no data
	Canary Islands	I-5	5	4	3	2012-06-06						pap	pap	no data
	Canary Islands	I-5	5	4	4	2012-06-06						pap	pap	no data
	Canary Islands	I-5	5	4	5	2012-06-06						pap	pap	no data
	Canary Islands	I-5	5	5	1	no data			NA	NA	NA	no data	no data	no data
	Canary Islands	I-5	5	5	2	no data						no data	no data	no data
	Canary Islands	I-5	5	5	3	no data						no data	no data	no data
	Canary Islands	I-5	5	5	4	no data						no data	no data	no data
	Canary Islands	I-5	5	5	5	no data						no data	no data	no data
	Canary Islands	I-5	6	1	1	2012-06-07	TYPICAL	B/pap	B/pap	B-pollen	pap	pap	pap	fine (B-pollen)
	Canary Islands	I-5	6	1	2	2012-06-07						pap	pap	fine (B-pollen)
	Canary Islands	I-5	6	1	3	2012-06-07						pap	pap	fine (B-pollen)
	Canary Islands	I-5	6	1	4	2012-06-07						pap	pap	fine (B-pollen)
	Canary Islands	I-5	6	1	5	2012-06-07						pap	pap	fine (B-pollen)
	Canary Islands	I-5	6	2	1	2012-06-07			B/pap	B-pollen	pap	pap	pap	fine (B-pollen)
	Canary Islands	I-5	6	2	2	2012-06-07						pap	pap	fine (B-pollen)
	Canary Islands	I-5	6	2	3	2012-06-07						pap	pap	fine (B-pollen)
[truncated: 4,147 more rows]

## Sheet: Table S4
Table S4: Raw data of pollination experiment - selfed vs. outcrossed seed-set
Locality	Population ID	Plant ID	Main Plant Type	Gynoecium Type	Pollen Type		Autonomous selfing (SELFAUTO)				Geitonogamous selfing (SELFGEITO)				Cross pollination (CROSS)				Time lag beween manual pollination treatments
							Number of polinated flowers	Number of produced seeds	Seed Set		Number of polinated flowers	Number of produced seeds	Seed Set		Number of polinated flowers	Number of produced seeds	Seed Set		Date of manual self-pollination (GEITO)	Date of manual cross-pollination (CROSS)
Canary Island	I-1	1	PREV. UNDESCRIBED	new	B		5	4	0.8		10	5	0.5		no data				not applicable	not applicable
Canary Island	I-1	2	TYPICAL	cob	B		4	2	0.5		10	4	0.4		5	0	0		2012-06-13	2012-06-30
Canary Island	I-1	3	PREV. UNDESCRIBED	new	B		5	1	0.2		10	4	0.4		no data				not applicable	not applicable
Canary Island	I-1	4	PREV. UNDESCRIBED	new	B		5	1	0.2		10	2	0.2		10	0	0		2012-06-13	2012-06-30
Canary Island	I-1	5	PREV. UNDESCRIBED	new	B		5	3	0.6		9	5	0.555556		no data				not applicable	not applicable
Canary Island	I-1	6	PREV. UNDESCRIBED	new	B		5	4	0.8		10	10	1		no data				not applicable	not applicable
Canary Island	I-1	7	PREV. UNDESCRIBED	new	no data		4	1	0.25		10	5	0.5		10	1	0.1		2012-06-13	2012-06-30
Canary Island	I-1	8	PREV. UNDESCRIBED	new	no data		5	3	0.6		9	8	0.888889		10	1	0.1		2012-06-13	2012-06-30
Canary Island	I-1	9	PREV. UNDESCRIBED	new	B		5	3	0.6		10	7	0.7		no data				not applicable	not applicable
Canary Island	I-1	10	PREV. UNDESCRIBED	new	no data		4	3	0.75		10	5	0.5		no data				not applicable	not applicable
Canary Island	I-1	11	PREV. UNDESCRIBED	new	A		5	5	1		11	9	0.818182		no data				not applicable	not applicable
Canary Island	I-1	12	PREV. UNDESCRIBED	new	B		4	0	0		10	4	0.4		10	1	0.1		2012-06-13	2012-06-30
Canary Island	I-1	13	PREV. UNDESCRIBED	new	no data		5	3	0.6		10	8	0.8		no data				not applicable	not applicable
Canary Island	I-1	14	PREV. UNDESCRIBED	new	B		7	0	0		10	2	0.2		10	1	0.1		2012-06-13	2012-06-30
Canary Island	I-1	15	TYPICAL	cob	B		4	2	0.5		10	4	0.4		9	0	0		2012-06-13	2012-06-30
Canary Island	I-1	16	TYPICAL	cob	B		4	2	0.5		10	4	0.4		10	2	0.2		2012-06-13	2012-06-30
Canary Island	I-1	17	PREV. UNDESCRIBED	new	B		5	3	0.6		9	6	0.666667		10	0	0		2012-06-14	2012-06-30
Canary Island	I-1	18	no data	no data	no data		4	1	0.25		10	1	0.1		no data				not applicable	not applicable
Canary Island	I-1	19	no data	no data	no data		5	3	0.6		10	4	0.4		no data				not applicable	not applicable
Canary Island	I-1	20	no data	no data	no data		5	3	0.6		10	7	0.7		8	0	0		2012-06-17	2012-06-30
Canary Island	I-2	1	no data	no data	no data		5	3	0.6		10	6	0.6		no data				not applicable	not applicable
Canary Island	I-2	2	no data	no data	no data		4	3	0.75		10	3	0.3		no data				not applicable	not applicable
Canary Island	I-2	3	PREV. UNDESCRIBED	new	B		5	1	0.2		7	0	0		no data				not applicable	not applicable
Canary Island	I-2	4	TYPICAL	cob	B		4	1	0.25		9	1	0.111111		no data				not applicable	not applicable
Canary Island	I-2	5	PREV. UNDESCRIBED	new	B		3	0	0		8	0	0		no data				not applicable	not applicable
Canary Island	I-2	6	PREV. UNDESCRIBED	new	B		5	0	0		10	1	0.1		no data				not applicable	not applicable
Canary Island	I-2	7	no data	no data	no data		5	0	0		10	2	0.2		no data				not applicable	not applicable
Canary Island	I-2	8	TYPICAL	cob	A		5	2	0.4		9	0	0		no data				not applicable	not applicable
Canary Island	I-2	9	TYPICAL	cob	A		5	0	0		9	2	0.222222		no data				not applicable	not applicable
Canary Island	I-2	10	TYPICAL	cob	B		3	3	1		10	1	0.1		no data				not applicable	not applicable
Canary Island	I-2	11	TYPICAL	cob	A		3	1	0.333333		10	0	0		no data				not applicable	not applicable
Canary Island	I-2	12	TYPICAL	cob	A		4	1	0.25		10	0	0		no data				not applicable	not applicable
Canary Island	I-2	13	PREV. UNDESCRIBED	new	no data		5	2	0.4		9	5	0.555556		no data				not applicable	not applicable
Canary Island	I-2	14	PREV. UNDESCRIBED	new	no data		5	2	0.4		10	5	0.5		no data				not applicable	not applicable
Canary Island	I-2	15	PREV. UNDESCRIBED	new	A		5	0	0		10	3	0.3		no data				not applicable	not applicable
Canary Island	I-2	16	TYPICAL	cob	A		4	1	0.25		10	1	0.1		no data				not applicable	not applicable
Canary Island	I-2	17	TYPICAL	cob	A		4	0	0		10	4	0.4		no data				not applicable	not applicable
Canary Island	I-2	18	TYPICAL	cob	A		5	3	0.6		10	1	0.1		no data				not applicable	not applicable
Canary Island	I-2	19	PREV. UNDESCRIBED	new	A		5	3	0.6		10	4	0.4		no data				not applicable	not applicable
Canary Island	I-2	20	PREV. UNDESCRIBED	new	A		5	2	0.4		10	1	0.1		no data				not applicable	not applicable
Canary Island	I-3	1	TYPICAL	cob	B		5	1	0.2		no data				no data				not applicable	not applicable
Canary Island	I-3	2	TYPICAL	cob	B		5	1	0.2		8	3	0.375		no data				not applicable	not applicable
Canary Island	I-3	3	PREV. UNDESCRIBED	new	B		2	1	0.5		9	2	0.222222		no data				not applicable	not applicable
Canary Island	I-3	4	TYPICAL	cob	B		4	1	0.25		10	2	0.2		no data				not applicable	not applicable
Canary Island	I-3	5	PREV. UNDESCRIBED	new	B		5	0	0		10	1	0.1		no data				not applicable	not applicable
Canary Island	I-3	6	PREV. UNDESCRIBED	new	B		5	0	0		10	7	0.7		no data				not applicable	not applicable
Canary Island	I-3	7	TYPICAL	cob	B		5	2	0.4		10	0	0		no data				not applicable	not applicable
Canary Island	I-3	8	TYPICAL	cob	B		5	2	0.4		no data				no data				not applicable	not applicable
Canary Island	I-3	9	PREV. UNDESCRIBED	new	B		4	0	0		10	2	0.2		no data				not applicable	not applicable
Canary Island	I-3	10	TYPICAL	cob	B		5	0	0		5	0	0		no data				not applicable	not applicable
Canary Island	I-3	11	no data	no data	no data		5	0	0		5	0	0		no data				not applicable	not applicable
Canary Island	I-3	12	PREV. UNDESCRIBED	new	no data		5	0	0		no data				no data				not applicable	not applicable
Canary Island	I-3	13	PREV. UNDESCRIBED	new	B		5	0	0		9	1	0.111111		no data				not applicable	not applicable
Canary Island	I-3	14	PREV. UNDESCRIBED	new	B		5	0	0		11	5	0.454545		no data				not applicable	not applicable
Canary Island	I-3	15	PREV. UNDESCRIBED	new	B		4	2	0.5		10	5	0.5		no data				not applicable	not applicable
Canary Island	I-3	16	PREV. UNDESCRIBED	new	no data		5	0	0		10	4	0.4		no data				not applicable	not applicable
Canary Island	I-3	17	PREV. UNDESCRIBED	new	no data		5	0	0		no data				no data				not applicable	not applicable
Canary Island	I-3	18	PREV. UNDESCRIBED	new	no data		4	0	0		no data				no data				not applicable	not applicable
Canary Island	I-3	19	PREV. UNDESCRIBED	new	B		5	2	0.4		9	1	0.111111		no data				not applicable	not applicable
Canary Island	I-3	20	TYPICAL	cob	B		5	0	0		9	0	0		no data				not applicable	not applicable
Canary Island	I-4	1	PREV. UNDESCRIBED	new	B		5	0	0		10	1	0.1		7	0	0		2012-06-22	2012-06-30
Canary Island	I-4	2	PREV. UNDESCRIBED	new	B		4	1	0.25		10	4	0.4		no data				not applicable	not applicable
Canary Island	I-4	3	PREV. UNDESCRIBED	new	B		5	0	0		10	2	0.2		no data				not applicable	not applicable
Canary Island	I-4	4	PREV. UNDESCRIBED	new	B		5	1	0.2		10	4	0.4		9	2	0.222222		2012-06-22	2012-06-30
Canary Island	I-4	5	PREV. UNDESCRIBED	new	B		5	2	0.4		10	6	0.6		no data				not applicable	not applicable
Canary Island	I-4	6	PREV. UNDESCRIBED	new	B		5	0	0		10	2	0.2		no data				not applicable	not applicable
Canary Island	I-4	7	PREV. UNDESCRIBED	new	B		5	1	0.2		10	7	0.7		no data				not applicable	not applicable
Canary Island	I-4	8	PREV. UNDESCRIBED	new	B		5	1	0.2		10	2	0.2		no data				not applicable	not applicable
Canary Island	I-4	9	PREV. UNDESCRIBED	new	B		5	2	0.4		10	2	0.2		no data				not applicable	not applicable
Canary Island	I-4	10	PREV. UNDESCRIBED	new	B		5	3	0.6		10	4	0.4		10	0	0		2012-06-20	2012-06-30
Canary Island	I-4	11	PREV. UNDESCRIBED	new	B		5	2	0.4		10	4	0.4		no data				not applicable	not applicable
Canary Island	I-4	12	PREV. UNDESCRIBED	new	B		5	2	0.4		10	3	0.3		9	0	0		2012-06-20	2012-06-30
Canary Island	I-4	13	PREV. UNDESCRIBED	new	B		5	4	0.8		9	6	0.666667		10	1	0.1		2012-06-20	2012-06-30
Canary Island	I-4	14	PREV. UNDESCRIBED	new	B		5	4	0.8		10	5	0.5		10	2	0.2		2012-06-20	2012-06-30
Canary Island	I-4	15	PREV. UNDESCRIBED	new	B		5	2	0.4		10	5	0.5		no data				not applicable	not applicable
Canary Island	I-4	16	PREV. UNDESCRIBED	new	B		5	2	0.4		10	3	0.3		10	3	0.3		2012-06-20	2012-06-30
Canary Island	I-4	17	PREV. UNDESCRIBED	new	B		5	2	0.4		10	4	0.4		10	2	0.2		2012-06-20	2012-06-30
Canary Island	I-4	18	PREV. UNDESCRIBED	new	B		5	3	0.6		10	5	0.5		7	2	0.285714		2012-06-20	2012-06-30
Canary Island	I-4	19	PREV. UNDESCRIBED	new	B		5	4	0.8		10	6	0.6		no data				not applicable	not applicable
Canary Island	I-4	20	PREV. UNDESCRIBED	new	B		5	4	0.8		10	3	0.3		10	0	0		2012-06-19	2012-06-30
Canary Island	I-5	1	PREV. UNDESCRIBED	new	B		3	0	0		10	8	0.8		10	3	0.3		2012-06-11	2012-06-29
Canary Island	I-5	2	TYPICAL	pap	B		5	2	0.4		10	7	0.7		no data				not applicable	not applicable
Canary Island	I-5	3	TYPICAL	pap	B		5	3	0.6		10	7	0.7		10	3	0.3		2012-06-11	2012-06-29
Canary Island	I-5	4	PREV. UNDESCRIBED	new	B		4	1	0.25		10	7	0.7		10	1	0.1		2012-06-18	2012-06-29
Canary Island	I-5	5	PREV. UNDESCRIBED	new	B		3	1	0.333333		8	8	1		10	0	0		2012-06-11	2012-06-29
Canary Island	I-5	6	TYPICAL	pap	B		4	4	1		8	5	0.625		no data				not applicable	not applicable
Canary Island	I-5	7	TYPICAL	pap	B		5	3	0.6		10	8	0.8		no data				not applicable	not applicable
Canary Island	I-5	8	TYPICAL	pap	B		5	4	0.8		10	7	0.7		no data				not applicable	not applicable
Canary Island	I-5	9	PREV. UNDESCRIBED	new	B		5	3	0.6		8	6	0.75		9	1	0.111111		2012-06-11	2012-06-29
Canary Island	I-5	10	no data	no data	no data		4	3	0.75		10	7	0.7		no data				not applicable	not applicable
Canary Island	I-5	11	no data	no data	no data		5	3	0.6		10	6	0.6		no data				not applicable	not applicable
Canary Island	I-5	13	no data	no data	no data		5	1	0.2		10	6	0.6		no data				not applicable	not applicable
Canary Island	I-5	14	PREV. UNDESCRIBED	new	B		5	3	0.6		10	4	0.4		no data				not applicable	not applicable
Canary Island	I-5	15	PREV. UNDESCRIBED	new	B		5	4	0.8		10	7	0.7		9	2	0.222222		2012-06-25	2012-06-29
Canary Island	I-5	16	no data	no data	no data		6	2	0.333333		10	5	0.5		no data				not applicable	not applicable
Canary Island	I-5	17	PREV. UNDESCRIBED	new	B		5	3	0.6		10	8	0.8		9	2	0.222222		2012-06-11	2012-06-29
Canary Island	I-5	18	PREV. UNDESCRIBED	new	B		5	1	0.2		10	4	0.4		10	0	0		2012-06-11	2012-06-29
Canary Island	I-5	19	PREV. UNDESCRIBED	new	B		5	1	0.2		10	0	0		no data				not applicable	not applicable
Canary Island	I-5	20	PREV. UNDESCRIBED	new	B		5	4	0.8		10	8	0.8		no data				not applicable	not applicable
Iberian Mainland	M-1	1	TYPICAL	cob	B		4	2	0.5		10	0	0		10	0	0		2012-06-29	2012-07-03
Iberian Mainland	M-1	2	no data	no data	no data		5	0	0		10	0	0		9	3	0.333333		2012-06-22	2012-07-03
Iberian Mainland	M-1	3	TYPICAL	cob	B		4	0	0		10	1	0.1		6	1	0.166667		2012-06-29	2012-07-03
Iberian Mainland	M-1	4	TYPICAL	cob	B		5	0	0		10	1	0.1		9	2	0.222222		2012-06-29	2012-07-03
Iberian Mainland	M-1	5	PREV. UNDESCRIBED	new	B		5	5	1		10	1	0.1		no data				not applicable	not applicable
Iberian Mainland	M-1	6	TYPICAL	cob	B		4	2	0.5		10	0	0		no data				not applicable	not applicable
Iberian Mainland	M-1	7	TYPICAL	cob	B		5	0	0		10	2	0.2		no data				not applicable	not applicable
Iberian Mainland	M-1	8	no data	no data	no data		5	0	0		10	1	0.1		8	2	0.25		2012-06-29	2012-07-03
Iberian Mainland	M-1	9	TYPICAL	cob	B		5	2	0.4		10	2	0.2		no data				not applicable	not applicable
Iberian Mainland	M-1	10	no data	no data	no data		4	1	0.25		10	6	0.6		no data				not applicable	not applicable
Iberian Mainland	M-1	12	TYPICAL	cob	B		5	3	0.6		10	4	0.4		9	0	0		2012-06-29	2012-07-03
Iberian Mainland	M-1	13	TYPICAL	cob	B		5	1	0.2		10	4	0.4		8	0	0		2012-06-22	2012-07-03
Iberian Mainland	M-1	14	TYPICAL	cob	B		5	1	0.2		10	1	0.1		no data				not applicable	not applicable
Iberian Mainland	M-1	15	no data	no data	no data		5	1	0.2		10	1	0.1		no data				not applicable	not applicable
Iberian Mainland	M-1	16	TYPICAL	cob	B		4	0	0		9	0	0		no data				not applicable	not applicable
Iberian Mainland	M-1	17	TYPICAL	cob	B		2	0	0		9	1	0.111111		no data				not applicable	not applicable
Iberian Mainland	M-1	18	TYPICAL	cob	B		4	0	0		8	3	0.375		10	2	0.2		2012-07-07	2012-07-03
Iberian Mainland	M-1	19	TYPICAL	cob	B		4	4	1		10	4	0.4		10	2	0.2		2012-06-22	2012-07-03
Iberian Mainland	M-1	20	TYPICAL	cob	B		5	3	0.6		10	4	0.4		no data				not applicable	not applicable
Iberian Mainland	M-2	1	TYPICAL	cob	B		5	0	0		10	5	0.5		8	6	0.75		2012-07-12	2012-07-10
Iberian Mainland	M-2	2	TYPICAL	cob	B		4	1	0.25		9	3	0.333333		no data				not applicable	not applicable
Iberian Mainland	M-2	3	TYPICAL	cob	B		5	4	0.8		10	1	0.1		10	1	0.1		2012-06-27	2012-07-10
Iberian Mainland	M-2	4	TYPICAL	cob	B		5	0	0		10	3	0.3		11	7	0.636364		2012-06-25	2012-07-10
Iberian Mainland	M-2	5	TYPICAL	cob	B		3	1	0.333333		9	4	0.444444		10	6	0.6		2012-07-11	2012-07-10
Iberian Mainland	M-2	6	TYPICAL	cob	B		5	3	0.6		11	4	0.363636		9	2	0.222222		2012-06-25	2012-07-10
Iberian Mainland	M-2	7	TYPICAL	cob	B		5	1	0.2		10	8	0.8		5	0	0		2012-07-15	2012-07-10
Iberian Mainland	M-2	8	TYPICAL	cob	B		4	1	0.25		no data				no data				not applicable	not applicable
Iberian Mainland	M-2	9	TYPICAL	cob	B		5	0	0		10	0	0		no data				not applicable	not applicable
Iberian Mainland	M-2	10	TYPICAL	cob	B		5	0	0		6	3	0.5		no data				not applicable	not applicable
Iberian Mainland	M-2	11	TYPICAL	cob	B		5	4	0.8		5	0	0		no data				not applicable	not applicable
Iberian Mainland	M-2	12	TYPICAL	cob	B		6	6	1		9	7	0.777778		no data				not applicable	not applicable
Iberian Mainland	M-2	13	TYPICAL	cob	B		4	1	0.25		10	8	0.8		no data				not applicable	not applicable
Iberian Mainland	M-2	14	TYPICAL	cob	B		4	4	1		12	3	0.25		4	3	0.75		2012-07-04	2012-07-10
Iberian Mainland	M-2	15	PREV. UNDESCRIBED	new	B		5	0	0		10	1	0.1		9	4	0.444444		2012-07-11	2012-07-10
Iberian Mainland	M-2	16	TYPICAL	cob	B		10	5	0.5		10	4	0.4		5	0	0		2012-07-08	2012-07-10
Iberian Mainland	M-2	18	TYPICAL	cob	B		5	0	0		9	4	0.444444		10	4	0.4		2012-07-11	2012-07-10
Iberian Mainland	M-2	19	TYPICAL	cob	B		5	1	0.2		10	6	0.6		no data				not applicable	not applicable
Iberian Mainland	M-2	20	TYPICAL	cob	B		10	0	0		10	10	1		no data				not applicable	not applicable
Iberian Mainland	M-3	1	TYPICAL	cob	A		5	1	0.2		6	3	0.5		no data				not applicable	not applicable
Iberian Mainland	M-3	2	TYPICAL	cob	A		5	1	0.2		no data				no data				not applicable	not applicable
Iberian Mainland	M-3	3	TYPICAL	cob	A		no data				10	1	0.1		no data				not applicable	not applicable
Iberian Mainland	M-3	4	no data	no data	no data		3	1	0.333333		9	4	0.444444		no data				not applicable	not applicable
Iberian Mainland	M-3	5	PREV. UNDESCRIBED	new	no data		6	0	0		9	2	0.222222		no data				not applicable	not applicable
Iberian Mainland	M-3	6	PREV. UNDESCRIBED	new	A		4	2	0.5		10	5	0.5		no data				not applicable	not applicable
Iberian Mainland	M-3	7	TYPICAL	cob	B		5	0	0		no data				no data				not applicable	not applicable
Iberian Mainland	M-3	8	TYPICAL	cob	A		5	2	0.4		no data				no data				not applicable	not applicable
Iberian Mainland	M-3	9	TYPICAL	cob	A		5	1	0.2		10	1	0.1		no data				not applicable	not applicable
Iberian Mainland	M-3	10	TYPICAL	cob	B		5	4	0.8		9	3	0.333333		no data				not applicable	not applicable
Iberian Mainland	M-3	11	PREV. UNDESCRIBED	new	B		5	0	0		9	1	0.111111		no data				not applicable	not applicable
Iberian Mainland	M-3	12	TYPICAL	cob	A		5	1	0.2		10	2	0.2		no data				not applicable	not applicable
Iberian Mainland	M-3	13	TYPICAL	cob	A		4	1	0.25		9	2	0.222222		no data				not applicable	not applicable
Iberian Mainland	M-3	16	no data	no data	no data		1	1	1		9	2	0.222222		no data				not applicable	not applicable
Iberian Mainland	M-3	17	TYPICAL	cob	A		1	0	0		10	7	0.7		no data				not applicable	not applicable
Iberian Mainland	M-3	18	no data	no data	no data		3	2	0.666667		6	2	0.333333		no data				not applicable	not applicable
Iberian Mainland	M-3	20	TYPICAL	cob	B		3	2	0.666667		no data				no data				not applicable	not applicable
Iberian Mainland	M-4	1	TYPICAL	cob	A		5	2	0.4		10	2	0.2		no data				not applicable	not applicable
Iberian Mainland	M-4	2	TYPICAL	cob	A		5	2	0.4		10	1	0.1		no data				not applicable	not applicable
Iberian Mainland	M-4	3	TYPICAL	cob	A		5	1	0.2		10	1	0.1		10	1	0.1		2012-06-19	2012-07-03
Iberian Mainland	M-4	4	TYPICAL	cob	A		5	2	0.4		10	5	0.5		7	3	0.428571		2012-06-14	2012-07-03
Iberian Mainland	M-4	5	TYPICAL	cob	A		3	0	0		10	3	0.3		no data				not applicable	not applicable
Iberian Mainland	M-4	6	TYPICAL	cob	A		5	4	0.8		10	6	0.6		no data				not applicable	not applicable
Iberian Mainland	M-4	7	TYPICAL	cob	A		5	3	0.6		10	4	0.4		no data				not applicable	not applicable
Iberian Mainland	M-4	8	TYPICAL	cob	A		5	3	0.6		10	3	0.3		9	2	0.222222		2012-06-19	2012-07-03
Iberian Mainland	M-4	9	TYPICAL	cob	A		5	2	0.4		10	7	0.7		no data				not applicable	not applicable
Iberian Mainland	M-4	10	TYPICAL	cob	A		5	2	0.4		10	6	0.6		no data				not applicable	not applicable
Iberian Mainland	M-4	11	TYPICAL	cob	A		4	0	0		9	2	0.222222		9	2	0.222222		2012-06-19	2012-07-03
Iberian Mainland	M-4	12	TYPICAL	cob	A		5	0	0		10	2	0.2		no data				not applicable	not applicable
Iberian Mainland	M-4	13	TYPICAL	cob	A		5	0	0		10	5	0.5		9	0	0		2012-06-15	2012-07-03
Iberian Mainland	M-4	14	TYPICAL	cob	A		5	0	0		10	3	0.3		7	3	0.428571		2012-06-19	2012-07-03
Iberian Mainland	M-4	15	TYPICAL	cob	A		4	1	0.25		9	3	0.333333		no data				not applicable	not applicable
Iberian Mainland	M-4	16	TYPICAL	cob	A		5	1	0.2		10	3	0.3		3	0	0		2012-06-19	2012-07-03
Iberian Mainland	M-4	17	TYPICAL	cob	A		5	0	0		9	1	0.111111		9	1	0.111111		2012-06-19	2012-07-03
Iberian Mainland	M-4	18	TYPICAL	cob	A		4	2	0.5		9	1	0.111111		no data				not applicable	not applicable
Iberian Mainland	M-4	19	TYPICAL	cob	A		5	0	0		9	0	0		9	3	0.333333		2012-06-19	2012-07-03
Iberian Mainland	M-4	20	TYPICAL	cob	A		5	0	0		10	1	0.1		4	2	0.5		2012-06-19	2012-07-03
